# Supplementary material for: Orphan gene BR2 positively regulates bolting resistance through the vernalization pathway in Chinese cabbage
Source: Hortic Res. 2024 Jul 30;11(10):uhae216. doi: 10.1093/hr/uhae216 (PMC11469923; doi:10.1093/hr/uhae216)
Supplement: Web_Material_uhae216 [file web_material_uhae216.zip]

Archive with 2 entries (2 files):
- Supplementary Data Figure.docx
- Supplementary Table.xlsx
