# Supplementary material for: Orphan gene BR2 positively regulates bolting resistance through the vernalization pathway in Chinese cabbage
Source: Hortic Res. 2024 Jul 30;11(10):uhae216. doi: 10.1093/hr/uhae216 (PMC11469923; doi:10.1093/hr/uhae216)
Supplement: Web_Material_uhae216 [file web_material_uhae216.zip › Supplementary Table.xlsx]

## Sheet: Supplementary Table S1
Supplementary Table S1. Phenotypic characterization of the Arabidopsis 'BR2OE' transgenic plants
	WT	BR2OE
Flowering Time (d)	30.6 ± 0.6	63.3 ± 1.5***
Flowering Time (No. of Leaves)	16.2 ± 0.5	31.7 ± 0.7***
Rosette Radius (mm)	45.0 ± 2.1	31.6 ± 1.8***
Stem Length (cm)	48.3 ± 3.0	49.8 ± 3.7
Silique Length (mm)	12.6 ± 0.2	5.4 ± 0.2***
Seeds/Silique (No.)	53.7 ± 0.7	14.1 ± 1.0***
Leaves Length (mm)	30.6 ± 3.1	20.6 ± 1.7**
Note: The assessed data was given as means ± SE (n = 12). *Significantly different values from Col-0 (*p < 0.05, **p < 0.01, ***p < 0.001)

## Sheet: Supplementary Table S2
Supplementary Table S2. Transcriptomic sequencing data
Sample	Raw_Read_Number	Raw_Bases	Raw_Q30_number	Clean_Read_Number	Clean_Bases	Useful_read (%)	Useful_bases (%)	Raw_N_rate (%)	Raw_Q20_rate (%)	Raw_Q30_rate (%)
GT-24-1	42642486	6396372900	5931445555	38142704	5721405600	89.44	89.44	0.000808	97.25	92.73
GT-24-2	41500918	6225137700	5766445628	37384288	5607643200	90.08	90.08	0.00081	97.2	92.63
GT-24-3	44770812	6715621800	6207711763	40777472	6116620800	91.08	91.08	0.000814	97.11	92.43
GTOG37OE-1	48549908	7282486200	6759538856	43933202	6589980300	90.49	90.49	0.000805	97.3	92.81
GTOG37OE-2	46269364	6940404600	6440122431	42162936	6324440400	91.12	91.12	0.000815	97.29	92.79
GTOG37OE-3	43534294	6530144100	6058512824	39209690	5881453500	90.06	90.06	0.000799	97.27	92.77

## Sheet: Supplementary Table S3
Supplementary Table S3. All DEGs for 'GTBR2OE' vs 'GT-24' plants
ID	baseMean	baseMean_GT-24	baseMean_GTBR2OE	foldChange	log2FoldChange	pval	padj	Regulation	Chr	Start	End	Strand	Length	Name	GO	KEGG	eggNOG	eggNOG_Category	Swissprot	NR
Bra000004	207.448	346.848	68.0466	0.196185	-2.34971	0.00766918	0.0999226	Down Regulation	A03	8816858	8817232	+	375	Bra000004	GO:0016021	-	virNOG24233	S	-	gi|685284560|ref|XP_009133185.1| PREDICTED: uncharacterized protein LOC103857717 [Brassica rapa]
Bra000010	16.83	25.1454	8.51456	0.338614	-1.56229	0.0407882	0.277458	Down Regulation	A03	8840535	8842281	+	1134	Bra000010	-	K10355	virNOG01114;COG5277	Z	sp|P0CJ46|ACT1_ARATH Actin-1 OS=Arabidopsis thaliana GN=ACT1 PE=1 SV=1	gi|685284579|ref|XP_009133195.1| PREDICTED: actin-1-like [Brassica rapa] &gt;gi|923528058|ref|XP_013689125.1| PREDICTED: actin-1-like [Brassica napus] &gt;gi|923528061|ref|XP_013689129.1| PREDICTED: actin-1-like [Brassica napus] &gt;gi|923908073|ref|XP_013723938.1| PREDICTED: actin-1-like [Brassica napus] &gt;gi|923908076|ref|XP_013723939.1| PREDICTED: actin-1-like [Brassica napus]
Bra000015	19.3698	7.41631	31.3233	4.22356	2.07846	0.0185902	0.17278	Up Regulation	A03	8871535	8872845	-	1311	Bra000015	GO:0030246;GO:0005524;GO:0006468;GO:0004674;GO:0016021	-	virNOG00169;COG0515	T	sp|O80939|LRK41_ARATH L-type lectin-domain containing receptor kinase IV.1 OS=Arabidopsis thaliana GN=LECRK41 PE=2 SV=1	gi|685284592|ref|XP_009133202.1| PREDICTED: L-type lectin-domain containing receptor kinase IV.1 [Brassica rapa]
Bra000031	50.9708	76.3031	25.6385	0.336009	-1.57343	0.000331873	0.0113946	Down Regulation	A03	8939197	8939799	+	603	Bra000031	-	-	virNOG11049	S	sp|Q9SR77|HBPL1_ARATH Heme-binding-like protein At3g10130, chloroplastic OS=Arabidopsis thaliana GN=At3g10130 PE=1 SV=1	gi|685284637|ref|XP_009133222.1| PREDICTED: uncharacterized protein LOC103857751 [Brassica rapa]
Bra000033	6.72056	11.8607	1.58042	0.133248	-2.90781	0.0230391	0.197681	Down Regulation	A03	8941848	8945170	-	1884	Bra000033	GO:0016021	-	virNOG02956	S	sp|Q9SH89|OFT19_ARATH O-fucosyltransferase 19 OS=Arabidopsis thaliana GN=OFUT19 PE=2 SV=1	gi|685284639|ref|XP_009133223.1| PREDICTED: uncharacterized protein At1g04910-like [Brassica rapa]
Bra000043	38.2135	25.2942	51.1328	2.02153	1.01544	0.0404459	0.276	Up Regulation	A03	9008208	9010496	+	1374	Bra000043	GO:0008270;GO:0016021	-	KOG4275;virNOG08469	O	sp|Q24306|DIAP1_DROME Death-associated inhibitor of apoptosis 1 OS=Drosophila melanogaster GN=Diap1 PE=1 SV=2	gi|685284666|ref|XP_009133237.1| PREDICTED: uncharacterized protein LOC103857765 isoform X1 [Brassica rapa] &gt;gi|685284668|ref|XP_009133238.1| PREDICTED: uncharacterized protein LOC103857765 isoform X1 [Brassica rapa]
Bra000059	367.172	144.576	589.767	4.07928	2.02831	0.00212785	0.0432986	Up Regulation	A03	9127404	9129415	+	1047	Bra000059	GO:0006979;GO:0005576;GO:0004601;GO:0055114;GO:0098869;GO:0042744;GO:0046872;GO:0020037	K00430	virNOG30996	G	sp|P24102|PER22_ARATH Peroxidase 22 OS=Arabidopsis thaliana GN=PER22 PE=1 SV=2	gi|685284700|ref|XP_009133252.1| PREDICTED: peroxidase 22-like [Brassica rapa]
Bra000090	852.65	551.03	1154.27	2.09475	1.06678	2.33211e-05	0.0014362	Up Regulation	A03	9234531	9236318	-	948	Bra000090	GO:0005509;GO:0005544	-	virNOG01000	U	sp|Q9ZVJ6|ANXD4_ARATH Annexin D4 OS=Arabidopsis thaliana GN=ANN4 PE=1 SV=1	gi|688954295|ref|NP_001288920.1| annexin D4 [Brassica rapa] &gt;gi|604856646|gb|AHV84995.1| annexin protein 4 [Brassica rapa]
Bra000091	159.545	98.6133	220.477	2.23577	1.16077	0.00120105	0.0284134	Up Regulation	A03	9238397	9239801	+	960	Bra000091	GO:0005544;GO:0005509	-	virNOG08038	U	sp|Q9SE45|ANXD3_ARATH Annexin D3 OS=Arabidopsis thaliana GN=ANN3 PE=2 SV=2	gi|685284777|ref|XP_009133293.1| PREDICTED: annexin D3-like [Brassica rapa]
Bra000109	330.837	153.545	508.129	3.30932	1.72653	0.039279	0.271765	Up Regulation	A03	9305620	9308225	+	1476	Bra000109	GO:0016021;GO:0045017;GO:0004144	-	euNOG22755;virNOG28613	S	sp|Q93ZR6|WSD1_ARATH O-acyltransferase WSD1 OS=Arabidopsis thaliana GN=WSD1 PE=2 SV=1	gi|685284837|ref|XP_009133323.1| PREDICTED: O-acyltransferase WSD1-like isoform X1 [Brassica rapa]
Bra000117	484.302	717.683	250.922	0.349627	-1.51611	3.81778e-05	0.00213355	Down Regulation	A03	9357223	9359412	-	1089	Bra000117	GO:0016021	-	virNOG05720;NOG32075	S	-	gi|674925606|emb|CDY07675.1| BnaA03g18360D [Brassica napus]
Bra000125	397.388	246.328	548.448	2.22649	1.15477	0.0421765	0.28278	Up Regulation	A03	9443907	9446069	-	1452	Bra000125	GO:0016787;GO:0016042	-	virNOG05358	I	sp|O80959|PLP6_ARATH Patatin-like protein 6 OS=Arabidopsis thaliana GN=PLP6 PE=2 SV=1	gi|685284889|ref|XP_009133349.1| PREDICTED: patatin-like protein 6 [Brassica rapa] &gt;gi|923545045|ref|XP_013734609.1| PREDICTED: patatin-like protein 6 [Brassica napus]
Bra000128	64.7883	41.3817	88.1948	2.13125	1.0917	0.00371426	0.0631117	Up Regulation	A03	9467686	9470304	-	2385	Bra000128	-	-	NOG132522;virNOG06462	S	-	gi|685284899|ref|XP_009133355.1| PREDICTED: MAR-binding filament-like protein 1 [Brassica rapa]
Bra000129	14301.2	5257.42	23345	4.4404	2.15069	1.39349e-15	9.9302e-13	Up Regulation	A03	9471640	9473627	-	1365	Bra000129	-	-	NOG119847;virNOG31156	S	sp|O80950|JAL22_ARATH Jacalin-related lectin 22 OS=Arabidopsis thaliana GN=JAL22 PE=1 SV=1	gi|685284901|ref|XP_009133356.1| PREDICTED: myrosinase-binding protein-like At2g39310 [Brassica rapa] &gt;gi|685284903|ref|XP_009133357.1| PREDICTED: myrosinase-binding protein-like At2g39310 [Brassica rapa]
Bra000137	3623.57	1398.29	5848.85	4.18285	2.06448	3.80436e-17	3.4958e-14	Up Regulation	A03	9510304	9510951	+	648	Bra000137	-	-	virNOG20237	R	sp|Q8RXD5|KTI1_ARATH Kunitz trypsin inhibitor 1 OS=Arabidopsis thaliana GN=KTI1 PE=2 SV=1	gi|685284925|ref|XP_009133369.1| PREDICTED: trypsin inhibitor DE-3-like [Brassica rapa]
Bra000141	14.9052	6.2174	23.5931	3.79468	1.92398	0.0161179	0.157516	Up Regulation	A03	9536910	9538685	+	1182	Bra000141	GO:0004674;GO:0005524;GO:0006468	-	virNOG30867;COG0515;KOG1187	T	sp|O48814|BIK1_ARATH Serine/threonine-protein kinase BIK1 OS=Arabidopsis thaliana GN=BIK1 PE=1 SV=1	gi|685284933|ref|XP_009133374.1| PREDICTED: serine/threonine-protein kinase BIK1 [Brassica rapa] &gt;gi|923544977|ref|XP_013734585.1| PREDICTED: serine/threonine-protein kinase BIK1 [Brassica napus]
Bra000148	7.0057	13.7064	0.305041	0.0222554	-5.4897	0.00070077	0.0193894	Down Regulation	A03	9574994	9575656	-	663	Bra000148	GO:0006355;GO:0005634;GO:0003677	-	virNOG25323;euNOG42145	K	sp|Q9ZR14|Y4317_ARATH Putative B3 domain-containing protein At4g03170 OS=Arabidopsis thaliana GN=At4g03170 PE=3 SV=1	gi|674925568|emb|CDY07637.1| BnaA03g18740D [Brassica napus]
Bra000167	69.0301	39.4444	98.6158	2.50012	1.322	0.000597457	0.0171563	Up Regulation	A03	9696057	9699395	+	774	Bra000167	GO:0016021	-	virNOG18001	S	-	gi|685285009|ref|XP_009133409.1| PREDICTED: uncharacterized protein LOC103857906 [Brassica rapa] &gt;gi|923544827|ref|XP_013734535.1| PREDICTED: uncharacterized protein LOC106438043 [Brassica napus]
Bra000172	65.6953	130.78	0.610081	0.00466493	-7.74393	1.7793e-05	0.00116649	Down Regulation	A03	9724857	9726428	+	1242	Bra000172	GO:0016021;GO:0050826	-	virNOG30402	S	sp|Q9SEZ9|TBL30_ARATH Protein trichome birefringence-like 30 OS=Arabidopsis thaliana GN=TBL30 PE=2 SV=1	gi|685285024|ref|XP_009133417.1| PREDICTED: protein trichome birefringence-like 30 isoform X2 [Brassica rapa]
Bra000175	2.6474	5.29481	0	0	/	0.0441117	0.290238	Down Regulation	A03	9733390	9736773	+	1395	Bra000175	GO:0046872;GO:0006470;GO:0004722	-	virNOG14500;COG0438;virNOG20444;virNOG03119;virNOG04143	RM	sp|Q9LV26|FBL45_ARATH Putative F-box/LRR-repeat protein At3g18150 OS=Arabidopsis thaliana GN=At3g18150 PE=4 SV=2	gi|685285030|ref|XP_009133420.1| PREDICTED: putative F-box/LRR-repeat protein At3g18150 [Brassica rapa]
Bra000187	104.04	139.401	68.6798	0.492677	-1.02128	0.0433704	0.287479	Down Regulation	A03	9803023	9808177	+	1755	Bra000187	GO:0005215;GO:0016021;GO:0006810	-	COG3104;virNOG04084	PE	sp|Q8VZR7|PTR30_ARATH Protein NRT1/ PTR FAMILY 5.1 OS=Arabidopsis thaliana GN=NPF5.1 PE=2 SV=2	gi|685285062|ref|XP_009133434.1| PREDICTED: protein NRT1/ PTR FAMILY 5.1-like [Brassica rapa]
Bra000199	242.998	456.377	29.6198	0.064902	-3.94559	1.44658e-05	0.000998253	Down Regulation	A03	9853256	9854171	+	486	Bra000199	GO:0005622;GO:0000160	K14492	virNOG19799	K	sp|Q9SHC2|ARR16_ARATH Two-component response regulator ARR16 OS=Arabidopsis thaliana GN=ARR16 PE=1 SV=1	gi|685285089|ref|XP_009133449.1| PREDICTED: two-component response regulator ARR16 isoform X2 [Brassica rapa] &gt;gi|923599149|ref|XP_013740578.1| PREDICTED: two-component response regulator ARR16 isoform X2 [Brassica napus] &gt;gi|674897527|emb|CDY35445.1| BnaA03g19150D [Brassica napus]
Bra000203	34.3146	13.8011	54.8282	3.97275	1.99014	0.000207302	0.00806077	Up Regulation	A03	9871191	9872754	-	1023	Bra000203	GO:0043565;GO:0006355;GO:0003700	-	virNOG32029;virNOG20149	K	sp|Q93WU8|WRK54_ARATH Probable WRKY transcription factor 54 OS=Arabidopsis thaliana GN=WRKY54 PE=2 SV=2	gi|685285098|ref|XP_009133453.1| PREDICTED: probable WRKY transcription factor 54 [Brassica rapa] &gt;gi|674897523|emb|CDY35441.1| BnaA03g19190D [Brassica napus]
Bra000216	74.7188	40.1205	109.317	2.72472	1.44611	0.030225	0.233391	Up Regulation	A03	9960273	9960698	+	426	Bra000216	-	-	virNOG27008;virNOG25000	S	sp|O80669|SIB2_ARATH Sigma factor binding protein 2, chloroplastic OS=Arabidopsis thaliana GN=SIB2 PE=1 SV=1	gi|685285130|ref|XP_009133471.1| PREDICTED: sigma factor binding protein 2, chloroplastic-like [Brassica rapa] &gt;gi|923544677|ref|XP_013734490.1| PREDICTED: sigma factor binding protein 2, chloroplastic-like [Brassica napus] &gt;gi|674897508|emb|CDY35426.1| BnaA03g19340D [Brassica napus]
Bra000247	23.0389	33.5038	12.5739	0.375297	-1.41389	0.0281379	0.223224	Down Regulation	A03	10147963	10150891	-	2184	Bra000247	-	-	virNOG05230;NOG12235;braNOG15139	S	-	gi|674897474|emb|CDY35392.1| BnaA03g19680D [Brassica napus]
Bra000254	20.8429	36.477	5.20885	0.142798	-2.80795	8.96109e-05	0.00417204	Down Regulation	A03	10191695	10195481	+	723	Bra000254	GO:0005524;GO:0046686;GO:0005829	K09496	virNOG03620;COG0459	O	sp|Q9LV21|TCPD_ARATH T-complex protein 1 subunit delta OS=Arabidopsis thaliana GN=CCT4 PE=1 SV=1	gi|923775982|ref|XP_013680839.1| PREDICTED: T-complex protein 1 subunit delta-like [Brassica napus] &gt;gi|674910647|emb|CDY22557.1| BnaC03g23670D [Brassica napus]
Bra000259	4.35015	8.09021	0.610081	0.0754098	-3.7291	0.0361105	0.259874	Down Regulation	A03	10235031	10236365	-	861	Bra000259	GO:0009308;GO:0048038;GO:0055114;GO:0005507;GO:0008131	-	virNOG33465;virNOG32806;KOG1987	D	sp|F4IN32|MCC06_ARATH MATH domain and coiled-coil domain-containing protein At2g42460 OS=Arabidopsis thaliana GN=At2g42460 PE=2 SV=1	gi|685289947|ref|XP_009135915.1| PREDICTED: uncharacterized protein LOC103860057 [Brassica rapa]
Bra000269	31.3611	4.00878	58.7134	14.6462	3.87245	0.0340332	0.251336	Up Regulation	A03	10284817	10285350	+	534	Bra000269	-	-	euNOG05839;virNOG10374	S	sp|Q9S7R3|LSH10_ARATH Protein LIGHT-DEPENDENT SHORT HYPOCOTYLS 10 OS=Arabidopsis thaliana GN=LSH10 PE=1 SV=1	gi|685285277|ref|XP_009133547.1| PREDICTED: protein LIGHT-DEPENDENT SHORT HYPOCOTYLS 10 [Brassica rapa] &gt;gi|923908965|ref|XP_013724341.1| PREDICTED: protein LIGHT-DEPENDENT SHORT HYPOCOTYLS 10 [Brassica napus]
Bra000281	328.537	654.25	2.82493	0.00431781	-7.85548	0.000758278	0.0204618	Down Regulation	A03	10342727	10343512	-	786	Bra000281	-	-	virNOG13963;euNOG01009	S	sp|Q9SJG4|AHL16_ARATH AT-hook motif nuclear-localized protein 16 OS=Arabidopsis thaliana GN=AHL16 PE=1 SV=1	gi|685285303|ref|XP_009133560.1| PREDICTED: putative DNA-binding protein ESCAROLA [Brassica rapa]
Bra000292	46.11	75.5867	16.6332	0.220055	-2.18406	2.67208e-06	0.000254233	Down Regulation	A03	10400937	10404361	+	2724	Bra000292	GO:0005199;GO:0009664	-	virNOG16468;virNOG40695	R	-	gi|685285337|ref|XP_009133576.1| PREDICTED: extensin-1-like [Brassica rapa]
Bra000299	37.631	16.5734	58.6886	3.54114	1.82421	0.00879522	0.109448	Up Regulation	A03	10434161	10434379	-	219	Bra000299	GO:0005509	K13448	COG5126;virNOG17483;KOG0027	TZD	sp|Q9SU00|CML2_ARATH Calmodulin-like protein 2 OS=Arabidopsis thaliana GN=CML2 PE=2 SV=1	gi|685285366|ref|XP_009133590.1| PREDICTED: calmodulin-like protein 5 [Brassica rapa] &gt;gi|674950299|emb|CDX83488.1| BnaA03g20180D [Brassica napus]
Bra000311	501.85	39.7716	963.927	24.2366	4.59911	0.00373205	0.0633509	Up Regulation	A03	10508139	10509454	-	807	Bra000311	GO:0005615;GO:0016998;GO:0006952;GO:0006032;GO:0004568;GO:0000272;GO:0008061	K01183	KOG4742;virNOG29189	RG	sp|Q06209|CHI4_BRANA Basic endochitinase CHB4 OS=Brassica napus PE=1 SV=2	gi|685285424|ref|XP_009133618.1| PREDICTED: basic endochitinase CHB4 [Brassica rapa] &gt;gi|116267545|dbj|BAF35569.1| chitinase [Brassica rapa subsp. pekinensis]
Bra000327	92.9924	177.717	8.26816	0.0465244	-4.42587	0.00229629	0.0456876	Down Regulation	A03	10573995	10577000	+	1425	Bra000327	GO:0004650;GO:0071555;GO:0005576;GO:0005975	-	COG5434;virNOG09056	RM	sp|P35338|PGLR2_MAIZE Exopolygalacturonase OS=Zea mays GN=PG9 PE=2 SV=1	gi|674950269|emb|CDX83458.1| BnaA03g20480D [Brassica napus]
Bra000332	22.3922	36.7839	8.00052	0.2175	-2.20091	0.0166124	0.160837	Down Regulation	A03	10618531	10620803	-	1158	Bra000332	GO:0005576;GO:0005975;GO:0004650;GO:0071555	K01184	virNOG01371;COG5434	MR	sp|P48979|PGLR_PRUPE Polygalacturonase OS=Prunus persica PE=2 SV=1	gi|685285475|ref|XP_009133644.1| PREDICTED: polygalacturonase-like [Brassica rapa]
Bra000342	70.3697	114.826	25.9139	0.225681	-2.14765	0.00455393	0.0724768	Down Regulation	A03	10664903	10666108	+	1206	Bra000342	-	-	NOG136210;virNOG09029	RS	sp|O80582|FBK46_ARATH F-box/kelch-repeat protein At2g44130 OS=Arabidopsis thaliana GN=At2g44130 PE=2 SV=2	gi|685285502|ref|XP_009133659.1| PREDICTED: F-box/kelch-repeat protein At2g44130-like [Brassica rapa]
Bra000354	391.133	655.673	126.593	0.193073	-2.37278	0.000670055	0.0187476	Down Regulation	A03	10726779	10728642	-	1431	Bra000354	GO:0008810;GO:0030245	K01179	virNOG19534;virNOG02610	G	sp|O80497|GUN15_ARATH Endoglucanase 15 OS=Arabidopsis thaliana GN=At2g44570 PE=3 SV=1	gi|685285532|ref|XP_009133676.1| PREDICTED: endoglucanase 15-like [Brassica rapa] &gt;gi|923599371|ref|XP_013740640.1| PREDICTED: endoglucanase 15-like [Brassica napus]
Bra000364	166.081	226.017	106.145	0.469633	-1.09039	0.0198195	0.18006	Down Regulation	A03	10761143	10761947	-	588	Bra000364	GO:0009055;GO:0016021	-	virNOG21107;virNOG23253;virNOG22076	R	sp|O80517|BCB2_ARATH Uclacyanin-2 OS=Arabidopsis thaliana GN=At2g44790 PE=1 SV=1	gi|685285557|ref|XP_009133689.1| PREDICTED: uclacyanin-2-like [Brassica rapa]
Bra000372	12.3568	21.8323	2.88133	0.131976	-2.92166	0.0017822	0.0379225	Down Regulation	A03	10809860	10814409	+	933	Bra000372	GO:0005488	-	virNOG16426	K	sp|Q9M202|ZAT9_ARATH Zinc finger protein ZAT9 OS=Arabidopsis thaliana GN=ZAT9 PE=2 SV=1	gi|923545590|ref|XP_013734794.1| PREDICTED: zinc finger protein ZAT4-like [Brassica napus]
Bra000378	436.112	230.02	642.203	2.79194	1.48127	0.020738	0.185247	Up Regulation	A03	10842756	10844864	-	678	Bra000378	GO:0007275	-	virNOG07280;euNOG03867	RK	sp|O22152|YAB1_ARATH Axial regulator YABBY 1 OS=Arabidopsis thaliana GN=YAB1 PE=1 SV=1	gi|685285598|ref|XP_009133711.1| PREDICTED: axial regulator YABBY 1 [Brassica rapa] &gt;gi|923545603|ref|XP_013734797.1| PREDICTED: axial regulator YABBY 1-like [Brassica napus] &gt;gi|674950206|emb|CDX83395.1| BnaA03g21110D [Brassica napus]
Bra000393	1298.37	610.156	1986.59	3.25588	1.70305	0.013262	0.140693	Up Regulation	A03	10918286	10920672	-	642	Bra000393	GO:0006355;GO:0046983;GO:0003700;GO:0005634;GO:0003677	-	virNOG18055;virNOG08927	K	sp|O64645|SOC1_ARATH MADS-box protein SOC1 OS=Arabidopsis thaliana GN=SOC1 PE=1 SV=1	gi|685285644|ref|XP_009133734.1| PREDICTED: MADS-box protein SOC1-like isoform X1 [Brassica rapa] &gt;gi|923545640|ref|XP_013734811.1| PREDICTED: MADS-box protein SOC1-like isoform X1 [Brassica napus]
Bra000427	26.9346	0.732739	53.1364	72.5175	6.18026	7.62431e-13	3.36995e-10	Up Regulation	A03	11073647	11076318	-	1479	Bra000427	GO:0016310;GO:0016301	-	NOG08875;virNOG00334	O	sp|Q9ZPY9|P4KG4_ARATH Phosphatidylinositol 4-kinase gamma 4 OS=Arabidopsis thaliana GN=PI4KG4 PE=1 SV=1	gi|674937768|emb|CDX95703.1| BnaC03g25840D [Brassica napus]
Bra000469	95.4751	154.828	36.1219	0.233303	-2.09973	0.00256196	0.0492885	Down Regulation	A03	11269283	11275370	-	4215	Bra000469	GO:0006810;GO:0016021;GO:0016887;GO:0005524	-	virNOG02670;NOG06685	RQ	sp|Q7PC88|AB31G_ARATH ABC transporter G family member 31 OS=Arabidopsis thaliana GN=ABCG31 PE=1 SV=1	gi|685285840|ref|XP_009133837.1| PREDICTED: ABC transporter G family member 31 [Brassica rapa]
Bra000477	439.546	196.905	682.187	3.46454	1.79267	2.1832e-05	0.00136618	Up Regulation	A03	11312091	11313245	+	789	Bra000477	-	K08081	virNOG29710;NOG00461;virNOG32134	RQ	sp|Q9ZW14|TRNH8_ARATH Tropinone reductase homolog At2g29310 OS=Arabidopsis thaliana GN=At2g29310 PE=2 SV=1	gi|685285882|ref|XP_009133859.1| PREDICTED: tropinone reductase homolog At1g07440-like [Brassica rapa] &gt;gi|674950117|emb|CDX83306.1| BnaA03g22000D [Brassica napus]
Bra000485	139.527	213.067	65.9875	0.309702	-1.69105	0.0250752	0.208532	Down Regulation	A03	11370174	11371039	-	723	Bra000485	GO:0009654;GO:0005509;GO:0019898;GO:0015979	-	virNOG11768	R	sp|Q8VY52|PPD2_ARATH PsbP domain-containing protein 2, chloroplastic OS=Arabidopsis thaliana GN=PPD2 PE=1 SV=1	gi|685285897|ref|XP_009133867.1| PREDICTED: psbP domain-containing protein 2, chloroplastic-like [Brassica rapa]
Bra000486	36.1997	54.2872	18.1123	0.333638	-1.58364	0.0284229	0.224558	Down Regulation	A03	11372398	11373667	-	1029	Bra000486	GO:0004674;GO:0005524;GO:0006468	-	COG0515;virNOG09580	T	sp|Q9SIB6|PBL6_ARATH Probable serine/threonine-protein kinase PBL6 OS=Arabidopsis thaliana GN=PBL6 PE=2 SV=1	gi|685285901|ref|XP_009133869.1| PREDICTED: probable serine/threonine-protein kinase RLCKVII isoform X2 [Brassica rapa]
Bra000488	13.094	25.851	0.337103	0.0130403	-6.26088	0.0065958	0.0904249	Down Regulation	A03	11384546	11385775	-	1128	Bra000488	-	-	braNOG08661	S	-	gi|685285906|ref|XP_009133872.1| PREDICTED: uncharacterized protein LOC103858290 [Brassica rapa]
Bra000502	24.8824	49.7647	0	0	/	0.00471601	0.0737125	Down Regulation	A03	11481225	11482052	+	828	Bra000502	GO:0009055	-	virNOG28286;virNOG18485	R	sp|P80728|MAVI_CUCPE Mavicyanin OS=Cucurbita pepo PE=1 SV=1	gi|685285940|ref|XP_009133886.1| PREDICTED: uncharacterized protein LOC103858308 [Brassica rapa]
Bra000505	292.186	393.246	191.126	0.486021	-1.04091	0.0222364	0.193725	Down Regulation	A03	11491969	11492466	+	498	Bra000505	GO:0008270;GO:0005634;GO:0003677	-	virNOG21156	R	sp|Q9ZNU9|SAP3_ARATH Zinc finger A20 and AN1 domain-containing stress-associated protein 3 OS=Arabidopsis thaliana GN=SAP3 PE=2 SV=1	gi|685285946|ref|XP_009133889.1| PREDICTED: zinc finger A20 and AN1 domain-containing stress-associated protein 3 [Brassica rapa] &gt;gi|685285948|ref|XP_009133890.1| PREDICTED: zinc finger A20 and AN1 domain-containing stress-associated protein 3 [Brassica rapa]
Bra000517	45.8139	80.6474	10.9804	0.136153	-2.8767	0.00786166	0.101596	Down Regulation	A03	11554409	11558939	+	1827	Bra000517	GO:0016021	-	virNOG13414	R	sp|Q9XIN8|FB119_ARATH F-box protein At2g27310 OS=Arabidopsis thaliana GN=At2g27310 PE=2 SV=1	gi|685285970|ref|XP_009133902.1| PREDICTED: F-box protein At2g27310-like [Brassica rapa]
Bra000522	3.86481	7.72961	0	0	/	0.00890053	0.110405	Down Regulation	A03	11585474	11591855	+	3294	Bra000522	GO:0005524;GO:0007064;GO:0005634;GO:0006281;GO:0003682;GO:0005694	K06669	COG1196;virNOG00406	D	sp|Q56YN8|SMC3_ARATH Structural maintenance of chromosomes protein 3 OS=Arabidopsis thaliana GN=SMC3 PE=2 SV=1	gi|685285981|ref|XP_009133908.1| PREDICTED: structural maintenance of chromosomes protein 3-like [Brassica rapa]
Bra000530	21.4454	10.6981	32.1927	3.00919	1.58937	0.0162211	0.15805	Up Regulation	A03	11624801	11625025	-	225	Bra000530	GO:0016021;GO:0016765	K11778	virNOG33213;COG0020	IG	sp|Q570Q8|DDPS5_ARATH Dehydrodolichyl diphosphate synthase 5 OS=Arabidopsis thaliana GN=At5g58784 PE=2 SV=2	gi|923599629|ref|XP_013740715.1| PREDICTED: dehydrodolichyl diphosphate synthase 5-like [Brassica napus] &gt;gi|674950059|emb|CDX83248.1| BnaA03g22580D [Brassica napus]
Bra000540	129.718	67.9131	191.522	2.82011	1.49575	0.0191309	0.176257	Up Regulation	A03	11684560	11686609	+	1641	Bra000540	GO:0045330;GO:0005618;GO:0004857;GO:0045490;GO:0042545;GO:0030599;GO:0043086	-	virNOG02136	R	sp|O48711|PME12_ARATH Probable pectinesterase/pectinesterase inhibitor 12 OS=Arabidopsis thaliana GN=PME12 PE=2 SV=1	gi|685286045|ref|XP_009133941.1| PREDICTED: probable pectinesterase/pectinesterase inhibitor 12 [Brassica rapa]
Bra000548	41.8567	4.26665	79.4467	18.6204	4.21881	0.0348312	0.254283	Up Regulation	A03	11723965	11726218	-	1320	Bra000548	GO:0006520;GO:0009058;GO:0030170;GO:0008483	K00815	virNOG07929;COG0436;virNOG28370	E	sp|Q9SK47|TAT3_ARATH Probable aminotransferase TAT3 OS=Arabidopsis thaliana GN=TAT3 PE=2 SV=1	gi|685286068|ref|XP_009133953.1| PREDICTED: probable aminotransferase TAT3 [Brassica rapa]
Bra000569	36.3204	18.0966	54.5442	3.01406	1.59171	0.0159672	0.156454	Up Regulation	A03	11849168	11850756	-	498	Bra000569	GO:0044763	K16732	virNOG09290;KOG4302	ZD	sp|Q9FHM4|MA653_ARATH 65-kDa microtubule-associated protein 3 OS=Arabidopsis thaliana GN=MAP65-3 PE=1 SV=1	gi|674950018|emb|CDX83207.1| BnaA03g22990D [Brassica napus]
Bra000608	3.24686	6.49372	0	0	/	0.018886	0.174482	Down Regulation	A03	12049298	12049615	+	216	Bra000608	GO:0003723;GO:0006396	K12825	virNOG10866	A	sp|Q8RXF1|SF3A1_ARATH Probable splicing factor 3A subunit 1 OS=Arabidopsis thaliana GN=At1g14650 PE=1 SV=2	gi|674911628|emb|CDY21434.1| BnaC03g27630D [Brassica napus]
Bra000624	64.1386	107.029	21.2485	0.198531	-2.33257	0.0112259	0.127475	Down Regulation	A03	12140005	12140220	+	216	Bra000624	GO:0003676;GO:0000166	K14837	virNOG01079	R	-	gi|674955472|emb|CDX78200.1| BnaA09g33950D [Brassica napus]
Bra000643	222.921	307.234	138.608	0.451149	-1.14832	9.1553e-06	0.000686019	Down Regulation	A03	12251632	12252450	+	339	Bra000643	GO:0016021	-	virNOG23100	S	-	gi|685286324|ref|XP_009134088.1| PREDICTED: glycine-rich selenoprotein [Brassica rapa] &gt;gi|922442899|ref|XP_013626074.1| PREDICTED: glycine-rich selenoprotein [Brassica oleracea var. oleracea] &gt;gi|923789686|ref|XP_013683967.1| PREDICTED: glycine-rich selenoprotein-like [Brassica napus] &gt;gi|674898885|emb|CDY34007.1| BnaC03g28080D [Brassica napus]
Bra000658	2.86001	5.72002	0	0	/	0.0341839	0.251716	Down Regulation	A03	12352508	12353710	-	1083	Bra000658	-	-	virNOG27858	R	sp|O49624|FB242_ARATH Putative F-box protein At4g22180 OS=Arabidopsis thaliana GN=At4g22180 PE=4 SV=3	gi|685286373|ref|XP_009134112.1| PREDICTED: LOW QUALITY PROTEIN: probable F-box protein At4g22165 [Brassica rapa]
Bra000660	428.488	718.5	138.476	0.192729	-2.37535	0.00529015	0.0792538	Down Regulation	A03	12363457	12364401	+	945	Bra000660	GO:0009505;GO:0005794;GO:0009741	-	virNOG00701	R	sp|Q9ZPE7|EXO_ARATH Protein EXORDIUM OS=Arabidopsis thaliana GN=EXO PE=2 SV=1	gi|685286377|ref|XP_009134114.1| PREDICTED: uncharacterized protein LOC103858498 [Brassica rapa]
Bra000712	41.2923	12.4036	70.181	5.65812	2.50032	5.95753e-07	7.02788e-05	Up Regulation	A03	12621481	12622921	+	1056	Bra000712	GO:0055114;GO:0016491;GO:0046872	-	virNOG03656	Q	sp|Q9ZSA7|DLO2_ARATH Protein DMR6-LIKE OXYGENASE 2 OS=Arabidopsis thaliana GN=DLO2 PE=2 SV=1	gi|685286535|ref|XP_009134194.1| PREDICTED: hyoscyamine 6-dioxygenase [Brassica rapa]
Bra000717	111.633	71.514	151.752	2.12199	1.08542	0.00285194	0.0530832	Up Regulation	A03	12666371	12668452	+	1299	Bra000717	-	-	virNOG27603;virNOG00341	S	sp|Q8LPG9|IQD14_ARATH Protein IQ-DOMAIN 14 OS=Arabidopsis thaliana GN=IQD14 PE=1 SV=1	gi|685286550|ref|XP_009134202.1| PREDICTED: protein IQ-DOMAIN 14 isoform X2 [Brassica rapa] &gt;gi|923600022|ref|XP_013740854.1| PREDICTED: protein IQ-DOMAIN 14-like [Brassica napus]
Bra000718	3.2287	6.45739	0	0	/	0.0191278	0.176257	Down Regulation	A03	12675201	12678249	+	1467	Bra000718	-	-	virNOG08822	R	sp|O22977|BDG3_ARATH Probable lysophospholipase BODYGUARD 3 OS=Arabidopsis thaliana GN=BDG3 PE=2 SV=1	gi|685286554|ref|XP_009134204.1| PREDICTED: uncharacterized protein LOC103858575 [Brassica rapa]
Bra000749	141.099	248.95	33.2481	0.133553	-2.90451	0.0340504	0.251336	Down Regulation	A03	12876333	12877364	+	951	Bra000749	GO:0003700;GO:0005634;GO:0006355;GO:0043565	K09419	virNOG08850	K	sp|Q9T0D3|HFB2B_ARATH Heat stress transcription factor B-2b OS=Arabidopsis thaliana GN=HSFB2B PE=2 SV=1	gi|685286634|ref|XP_009134244.1| PREDICTED: heat stress transcription factor B-2b-like [Brassica rapa]
Bra000754	33.3455	13.4318	53.2593	3.96518	1.98739	0.000235559	0.00890178	Up Regulation	A03	12916956	12918664	+	1077	Bra000754	GO:0004674;GO:0050832;GO:0031349;GO:0009409;GO:0006468;GO:0005886;GO:0009787;GO:0005829;GO:0005515;GO:0009414;GO:0005524;GO:0009651;GO:0009506	-	virNOG32919;virNOG29051;virNOG05235	TG	sp|Q8GY82|CRK45_ARATH Cysteine-rich receptor-like protein kinase 45 OS=Arabidopsis thaliana GN=CRK45 PE=1 SV=1	gi|685286638|ref|XP_009134247.1| PREDICTED: cysteine-rich receptor-like protein kinase 38 [Brassica rapa]
Bra000764	2.67682	5.35365	0	0	/	0.0432421	0.286949	Down Regulation	A03	12959983	12960651	-	669	Bra000764	-	-	virNOG36299;KOG0802;NOG201762	OR	-	gi|685286670|ref|XP_009134263.1| PREDICTED: uncharacterized protein LOC103858626 [Brassica rapa]
Bra000768	67.9476	107.884	28.0113	0.259643	-1.9454	5.09651e-07	6.15778e-05	Down Regulation	A03	12969491	12971450	-	1515	Bra000768	-	-	virNOG01581;COG2124	Q	sp|O64637|C76C2_ARATH Cytochrome P450 76C2 OS=Arabidopsis thaliana GN=CYP76C2 PE=2 SV=1	gi|685286662|ref|XP_009134259.1| PREDICTED: cytochrome P450 76C2-like isoform X1 [Brassica rapa]
Bra000769	53.7836	85.0419	22.5252	0.264872	-1.91663	7.61153e-06	0.000598602	Down Regulation	A03	12972559	12974537	-	1551	Bra000769	-	-	virNOG01581;COG2124	Q	sp|O64637|C76C2_ARATH Cytochrome P450 76C2 OS=Arabidopsis thaliana GN=CYP76C2 PE=2 SV=1	gi|685286660|ref|XP_009134258.1| PREDICTED: cytochrome P450 76C2-like [Brassica rapa]
Bra000775	1315.35	56.9929	2573.7	45.1583	5.49692	0.000532434	0.0158899	Up Regulation	A03	13032598	13033098	-	501	Bra000775	-	-	virNOG21382;NOG146432	SR	sp|Q9SU35|ERLL1_ARATH pEARLI1-like lipid transfer protein 1 OS=Arabidopsis thaliana GN=AZI1 PE=1 SV=1	gi|922441091|ref|XP_013625485.1| PREDICTED: lipid transfer protein EARLI 1-like [Brassica oleracea var. oleracea] &gt;gi|922473943|ref|XP_013635893.1| PREDICTED: lipid transfer protein EARLI 1-like [Brassica oleracea var. oleracea] &gt;gi|923765047|ref|XP_013678010.1| PREDICTED: lipid transfer protein EARLI 1-like [Brassica napus] &gt;gi|674911815|emb|CDY21274.1| BnaC03g29580D [Brassica napus]
Bra000806	753.763	393.509	1114.02	2.83098	1.5013	2.21239e-17	2.1459e-14	Up Regulation	A03	13284239	13284928	+	429	Bra000806	GO:0030091;GO:0055114;GO:0033743;GO:0006979	K07305	virNOG18569;virNOG33994	O	sp|Q9ZS91|MSRB5_ARATH Peptide methionine sulfoxide reductase B5 OS=Arabidopsis thaliana GN=MSRB5 PE=1 SV=1	gi|685286784|ref|XP_009134322.1| PREDICTED: peptide methionine sulfoxide reductase B5-like [Brassica rapa]
Bra000815	6529.76	4337.37	8722.16	2.01093	1.00786	2.6698e-12	1.09675e-09	Up Regulation	A03	13342604	13343206	+	405	Bra000815	GO:0006952	-	virNOG25183;NOG154769;virNOG38441	SWR	sp|Q9SBK8|THN_BRARP Thionin OS=Brassica rapa subsp. pekinensis GN=THI2 PE=2 SV=1	gi|685286811|ref|XP_009134335.1| PREDICTED: thionin [Brassica rapa] &gt;gi|923547479|ref|XP_013735456.1| PREDICTED: thionin [Brassica napus]
Bra000819	3.69978	7.39957	0	0	/	0.0111174	0.126821	Down Regulation	A03	13354653	13355598	-	762	Bra000819	-	-	virNOG30599	S	-	gi|685286817|ref|XP_009134338.1| PREDICTED: eisosome protein SEG2 isoform X1 [Brassica rapa]
Bra000823	37.2363	56.6039	17.8688	0.315682	-1.66345	0.00107338	0.0262431	Down Regulation	A03	13381349	13382854	+	1335	Bra000823	GO:0050896	-	NOG140573;virNOG31386	R	sp|Q8LPS2|ACD6_ARATH Protein ACCELERATED CELL DEATH 6 OS=Arabidopsis thaliana GN=ACD6 PE=1 SV=1	gi|685286832|ref|XP_009134347.1| PREDICTED: ankyrin repeat-containing protein At5g02620 [Brassica rapa] &gt;gi|923547454|ref|XP_013735449.1| PREDICTED: ankyrin repeat-containing protein At5g02620-like [Brassica napus]
Bra000824	65.7335	117.435	14.0319	0.119486	-3.06509	0.00731083	0.096917	Down Regulation	A03	13384767	13386491	+	1725	Bra000824	GO:0000398	K12855	KOG0495;virNOG11561	A	sp|Q9ZT71|STA1_ARATH Protein STABILIZED1 OS=Arabidopsis thaliana GN=STA1 PE=1 SV=1	gi|685290007|ref|XP_009135950.1| PREDICTED: protein STABILIZED1-like [Brassica rapa]
Bra000825	308.373	183.28	433.466	2.36504	1.24187	0.00336734	0.0590301	Up Regulation	A03	13391744	13392962	-	921	Bra000825	-	-	virNOG00289	S	-	gi|685286834|ref|XP_009134348.1| PREDICTED: uncharacterized protein LOC103858697 [Brassica rapa] &gt;gi|923547451|ref|XP_013735448.1| PREDICTED: uncharacterized protein LOC106438734 [Brassica napus]
Bra000828	20.3245	33.6332	7.01593	0.208602	-2.26118	0.0100559	0.118947	Down Regulation	A03	13406801	13407576	-	687	Bra000828	-	-	virNOG37108;virNOG35787	R	-	gi|685286842|ref|XP_009134351.1| PREDICTED: uncharacterized protein LOC103858701 [Brassica rapa] &gt;gi|923584666|ref|XP_013739222.1| PREDICTED: uncharacterized protein LOC106442030 [Brassica napus]
Bra000830	32.5342	53.1409	11.9275	0.22445	-2.15554	0.000507821	0.0153259	Down Regulation	A03	13410787	13411361	-	501	Bra000830	-	-	virNOG37108;virNOG35787	R	-	gi|685286844|ref|XP_009134352.1| PREDICTED: uncharacterized protein LOC103858703 [Brassica rapa]
Bra000847	105.466	16.979	193.954	11.4232	3.51389	7.81459e-05	0.00374307	Up Regulation	A03	13492936	13494533	-	960	Bra000847	GO:0055114;GO:0016491;GO:0046872	-	COG3491;virNOG32265;virNOG12626	QR	sp|Q945B6|AOP1L_ARATH Probable 2-oxoglutarate-dependent dioxygenase AOP1.2 OS=Arabidopsis thaliana GN=AOP1.2 PE=2 SV=1	gi|685286897|ref|XP_009134375.1| PREDICTED: probable 2-oxoglutarate-dependent dioxygenase AOP1 [Brassica rapa] &gt;gi|923547410|ref|XP_013735431.1| PREDICTED: probable 2-oxoglutarate-dependent dioxygenase AOP1 [Brassica napus] &gt;gi|674942689|emb|CDX90907.1| BnaA03g25870D [Brassica napus]
Bra000848	208.38	366.137	50.6219	0.138259	-2.85455	0.0239317	0.202532	Down Regulation	A03	13498815	13503183	-	867	Bra000848	-	-	virNOG32265;KOG0143;virNOG33697	Q	sp|Q9ZTA2|AOP2C_ARATH Probable inactive 2-oxoglutarate-dependent dioxygenase AOP2 OS=Arabidopsis thaliana GN=AOP2 PE=2 SV=1	gi|685286899|ref|XP_009134376.1| PREDICTED: probable 2-oxoglutarate-dependent dioxygenase AOP1 [Brassica rapa] &gt;gi|923547407|ref|XP_013735430.1| PREDICTED: probable 2-oxoglutarate-dependent dioxygenase AOP1 [Brassica napus]
Bra000861	5.40558	10.8112	0	0	/	0.00697152	0.0942073	Down Regulation	A03	13560179	13561330	-	525	Bra000861	-	-	euNOG26156;virNOG26424	S	-	gi|685286939|ref|XP_009134398.1| PREDICTED: uncharacterized protein LOC103858737 [Brassica rapa] &gt;gi|923599849|ref|XP_013740794.1| PREDICTED: uncharacterized protein LOC106443787 [Brassica napus] &gt;gi|674942704|emb|CDX90922.1| BnaA03g26020D [Brassica napus]
Bra000884	100.167	52.2432	148.09	2.83463	1.50316	0.0150964	0.150912	Up Regulation	A03	13716673	13717051	+	285	Bra000884	GO:0006950	-	virNOG24779;virNOG23080;virNOG26308	S	sp|Q93WF6|SAG21_ARATH Protein SENESCENCE-ASSOCIATED GENE 21, mitochondrial OS=Arabidopsis thaliana GN=SAG21 PE=2 SV=1	gi|685287016|ref|XP_009134437.1| PREDICTED: indole-3-acetic acid-induced protein ARG2-like [Brassica rapa] &gt;gi|674942724|emb|CDX90942.1| BnaA03g26220D [Brassica napus]
Bra000898	182.451	286.847	78.0547	0.272113	-1.87772	0.00424083	0.0690034	Down Regulation	A03	13821215	13823293	+	1542	Bra000898	GO:0022891;GO:0016021;GO:0055085	-	virNOG07299	R	sp|O04249|STP7_ARATH Sugar transport protein 7 OS=Arabidopsis thaliana GN=STP7 PE=1 SV=1	gi|685287040|ref|XP_009134451.1| PREDICTED: sugar transport protein 7 [Brassica rapa] &gt;gi|685287042|ref|XP_009134452.1| PREDICTED: sugar transport protein 7 [Brassica rapa] &gt;gi|685287044|ref|XP_009134453.1| PREDICTED: sugar transport protein 7 [Brassica rapa] &gt;gi|685287046|ref|XP_009134454.1| PREDICTED: sugar transport protein 7 [Brassica rapa]
Bra000899	15.4674	24.1599	6.77502	0.280425	-1.83432	0.021995	0.192353	Down Regulation	A03	13823627	13824043	-	417	Bra000899	-	-	braNOG22632;virNOG27256	S	-	gi|685287049|ref|XP_009134455.1| PREDICTED: uncharacterized protein LOC103858784 [Brassica rapa]
Bra000923	25.2378	38.8644	11.6113	0.298764	-1.74292	0.00401354	0.0662826	Down Regulation	A03	13948342	13950239	-	1080	Bra000923	GO:0016021;GO:0055085;GO:0022857	-	virNOG29983	S	sp|Q9M129|WTR30_ARATH WAT1-related protein At4g01450 OS=Arabidopsis thaliana GN=At4g01450 PE=2 SV=1	gi|685287099|ref|XP_009134481.1| PREDICTED: WAT1-related protein At4g01450-like [Brassica rapa]
Bra000926	121.812	163.423	80.2004	0.490754	-1.02693	0.000424524	0.0135005	Down Regulation	A03	13981535	13983376	-	984	Bra000926	GO:0055085;GO:0016021;GO:0022857	-	virNOG29983	S	sp|Q9M129|WTR30_ARATH WAT1-related protein At4g01450 OS=Arabidopsis thaliana GN=At4g01450 PE=2 SV=1	gi|685287105|ref|XP_009134484.1| PREDICTED: WAT1-related protein At4g01450-like [Brassica rapa]
Bra000927	305.713	418.748	192.678	0.460128	-1.11989	0.00497585	0.0761042	Down Regulation	A03	13987436	13988125	-	690	Bra000927	GO:0009506;GO:0016021;GO:0005886	-	virNOG20273	S	sp|Q9SRN0|NHL1_ARATH NDR1/HIN1-like protein 1 OS=Arabidopsis thaliana GN=NHL1 PE=2 SV=1	gi|685287107|ref|XP_009134485.1| PREDICTED: protein YLS9-like [Brassica rapa] &gt;gi|923547139|ref|XP_013735334.1| PREDICTED: protein YLS9-like [Brassica napus] &gt;gi|674959675|emb|CDX74380.1| BnaA03g26670D [Brassica napus]
Bra000969	721.276	397.022	1045.53	2.63343	1.39695	0.0123572	0.135263	Up Regulation	A03	14192838	14194491	+	1383	Bra000969	GO:0016042;GO:0016787	-	virNOG27904	TOI	sp|P0C1S9|DGLB_RAT Sn1-specific diacylglycerol lipase beta OS=Rattus norvegicus GN=Daglb PE=1 SV=1	gi|685287228|ref|XP_009134546.1| PREDICTED: uncharacterized protein LOC103858866 [Brassica rapa] &gt;gi|674959632|emb|CDX74337.1| BnaA03g27100D [Brassica napus]
Bra000970	179.747	113.595	245.899	2.16469	1.11416	0.00211495	0.0430861	Up Regulation	A03	14198724	14202754	+	1965	Bra000970	-	-	virNOG19619;virNOG04714	RK	sp|Q8W2F1|BH012_ARATH Transcription factor MYC1 OS=Arabidopsis thaliana GN=BHLH12 PE=1 SV=1	gi|685287230|ref|XP_009134547.1| PREDICTED: transcription factor MYC1-like isoform X1 [Brassica rapa]
Bra000980	107.227	63.737	150.716	2.36466	1.24163	0.000340597	0.0116598	Up Regulation	A03	14288954	14289367	+	414	Bra000980	GO:0048448;GO:0045454;GO:0055114;GO:0015035;GO:0005634;GO:0048451;GO:0005737;GO:0009055	-	KOG1752;virNOG20657	O	sp|Q96305|GRXC7_ARATH Glutaredoxin-C7 OS=Arabidopsis thaliana GN=GRXC7 PE=1 SV=2	gi|685287279|ref|XP_009134575.1| PREDICTED: glutaredoxin-C7 [Brassica rapa] &gt;gi|923547969|ref|XP_013735601.1| PREDICTED: glutaredoxin-C7 [Brassica napus] &gt;gi|674959622|emb|CDX74327.1| BnaA03g27200D [Brassica napus]
Bra001002	41.6533	67.4845	15.822	0.234454	-2.09262	0.0383124	0.267934	Down Regulation	A03	14348726	14349400	+	582	Bra001002	GO:0016021;GO:0012511	-	virNOG23453;virNOG33687;virNOG21818	SU	sp|C3S7F0|OLES1_BRANA Oleosin S1-2 OS=Brassica napus GN=S1 PE=1 SV=1	gi|685287337|ref|XP_009134605.1| PREDICTED: oleosin S1-2 [Brassica rapa] &gt;gi|196122058|gb|ACG69504.1| oleosin S1-1 [Brassica napus]
Bra001017	690.319	1112.38	268.257	0.241156	-2.05196	8.72175e-07	9.7832e-05	Down Regulation	A03	14417659	14418650	-	759	Bra001017	GO:0005737;GO:0003676;GO:0000166	-	virNOG18307	R	sp|Q9LFD5|BPA1_ARATH Binding partner of ACD11 1 OS=Arabidopsis thaliana GN=BPA1 PE=1 SV=1	gi|685287380|ref|XP_009134625.1| PREDICTED: protein vip1 [Brassica rapa] &gt;gi|685287382|ref|XP_009134626.1| PREDICTED: protein vip1 [Brassica rapa] &gt;gi|923548123|ref|XP_013735654.1| PREDICTED: binding partner of ACD11 1-like [Brassica napus] &gt;gi|923548126|ref|XP_013735656.1| PREDICTED: binding partner of ACD11 1-like [Brassica napus]
Bra001023	44.198	25.1413	63.2547	2.51597	1.33111	0.00350979	0.0607961	Up Regulation	A03	14438806	14443867	-	3195	Bra001023	GO:0006468;GO:0004672;GO:0003700;GO:0043565;GO:0006355;GO:0005524	K08819	virNOG31957;virNOG10802;KOG0600	T	sp|Q93WU7|WRK58_ARATH Probable WRKY transcription factor 58 OS=Arabidopsis thaliana GN=WRKY58 PE=2 SV=2	gi|674941519|emb|CDX91965.1| BnaC03g32670D [Brassica napus]
Bra001037	1907.61	2690.49	1124.73	0.418038	-1.25829	0.0151454	0.151316	Down Regulation	A03	14496982	14499003	+	1074	Bra001037	GO:0016866;GO:0030244	K13379	virNOG00980	R	sp|Q9SRT9|RGP1_ARATH UDP-arabinopyranose mutase 1 OS=Arabidopsis thaliana GN=RGP1 PE=1 SV=1	gi|685287436|ref|XP_009134656.1| PREDICTED: UDP-arabinopyranose mutase 1-like [Brassica rapa] &gt;gi|674941537|emb|CDX91983.1| BnaC03g32850D [Brassica napus]
Bra001042	7.68124	14.7524	0.610081	0.0413547	-4.5958	0.00113463	0.0272378	Down Regulation	A03	14527220	14528251	-	1032	Bra001042	GO:0016021	-	virNOG31370;virNOG06588	S	sp|Q9M1J0|U496O_ARATH UPF0496 protein At3g57100 OS=Arabidopsis thaliana GN=At3g57100 PE=2 SV=1	gi|685287455|ref|XP_009134665.1| PREDICTED: UPF0496 protein At3g57100-like [Brassica rapa]
Bra001073	272.738	448.286	97.1908	0.216805	-2.20553	0.011053	0.126292	Down Regulation	A03	14632161	14634025	-	354	Bra001073	-	-	virNOG25660	S	sp|F4KFM8|LEA65_ARATH Late embryogenesis abundant protein At5g17165 OS=Arabidopsis thaliana GN=At5g17165 PE=3 SV=1	gi|685287558|ref|XP_009134721.1| PREDICTED: uncharacterized protein LOC103858995 isoform X2 [Brassica rapa]
Bra001093	25.1829	13.7208	36.6449	2.67075	1.41725	0.0382568	0.267727	Up Regulation	A03	14723831	14726576	-	2442	Bra001093	GO:0016021	-	NOG67376;virNOG11275;KOG0619	SRT	-	gi|685287609|ref|XP_009134748.1| PREDICTED: probably inactive leucine-rich repeat receptor-like protein kinase At2g25790 [Brassica rapa]
Bra001095	9.00153	16.3419	1.66117	0.101651	-3.2983	0.0217071	0.190751	Down Regulation	A03	14732259	14733912	+	1479	Bra001095	GO:0000287;GO:0006096;GO:0016301;GO:0004743;GO:0030955	K00873	virNOG32214	G	sp|Q42806|KPYC_SOYBN Pyruvate kinase, cytosolic isozyme OS=Glycine max PE=2 SV=1	gi|685287613|ref|XP_009134750.1| PREDICTED: pyruvate kinase, cytosolic isozyme-like [Brassica rapa]
Bra001142	15.8942	24.9427	6.84567	0.274456	-1.86536	0.0296074	0.23057	Down Regulation	A03	14970787	14971956	+	1170	Bra001142	-	-	virNOG27925	O	sp|Q9LUQ9|FBK56_ARATH F-box/kelch-repeat protein At3g16740 OS=Arabidopsis thaliana GN=At3g16740 PE=1 SV=1	gi|685287746|ref|XP_009134817.1| PREDICTED: F-box/kelch-repeat protein At3g16740-like [Brassica rapa] &gt;gi|674854411|emb|CDY71000.1| BnaAnng35760D [Brassica napus]
Bra001148	161.165	90.5353	231.795	2.56027	1.3563	0.0121716	0.133819	Up Regulation	A03	14996355	14999096	-	2472	Bra001148	GO:0016021	-	NOG127402;virNOG09449	ZTS	sp|Q9MA60|FH11_ARATH Formin-like protein 11 OS=Arabidopsis thaliana GN=FH11 PE=2 SV=1	gi|685287758|ref|XP_009134824.1| PREDICTED: formin-like protein 11 [Brassica rapa]
Bra001155	48.4417	30.3802	66.5031	2.18903	1.13029	0.00947099	0.114834	Up Regulation	A03	15025566	15026791	-	957	Bra001155	GO:0006470;GO:0046872;GO:0004721	K06269	virNOG04081	T	sp|Q9M9W3|PP19_ARATH Serine/threonine-protein phosphatase PP1 isozyme 9 OS=Arabidopsis thaliana GN=TOPP9 PE=1 SV=1	gi|685287774|ref|XP_009134832.1| PREDICTED: serine/threonine-protein phosphatase PP1 isozyme 9 [Brassica rapa]
Bra001160	38.48	18.2708	58.6892	3.21218	1.68355	0.00624277	0.0873281	Up Regulation	A03	15040407	15044257	-	3135	Bra001160	GO:0043531;GO:0007165	-	virNOG33020;COG4886	RS	sp|F4JWM0|DSC2_ARATH Disease resistance-like protein DSC2 OS=Arabidopsis thaliana GN=DSC2 PE=1 SV=1	gi|923592634|ref|XP_013739300.1| PREDICTED: disease resistance protein TAO1-like, partial [Brassica napus]
Bra001173	49.7504	98.8267	0.674206	0.00682211	-7.19557	0.000718633	0.0197597	Down Regulation	A03	15135524	15136446	+	657	Bra001173	GO:0045735;GO:0005576;GO:0030145	-	virNOG33277	R	sp|P93000|GL23_ARATH Germin-like protein subfamily 2 member 3 OS=Arabidopsis thaliana GN=GLP8 PE=2 SV=1	gi|685287828|ref|XP_009134859.1| PREDICTED: germin-like protein subfamily 2 member 3 [Brassica rapa]
Bra001197	39.4403	57.5753	21.3052	0.37004	-1.43425	0.00333	0.0586073	Down Regulation	A03	15276750	15277838	-	360	Bra001197	GO:0006914	K08341	KOG1654;virNOG21339;virNOG34197	Z	sp|Q8S925|ATG8H_ARATH Autophagy-related protein 8h OS=Arabidopsis thaliana GN=ATG8H PE=1 SV=1	gi|685287899|ref|XP_009134896.1| PREDICTED: autophagy-related protein 8h [Brassica rapa] &gt;gi|923600259|ref|XP_013740921.1| PREDICTED: autophagy-related protein 8h-like [Brassica napus] &gt;gi|674959399|emb|CDX74104.1| BnaA03g29430D [Brassica napus]
Bra001199	8.66924	0.958918	16.3796	17.0813	4.09434	0.0335692	0.249186	Up Regulation	A03	15288421	15289257	+	837	Bra001199	GO:0016021	-	NOG20167;virNOG02559	IS	sp|Q9SYY4|ELO3L_ARATH Elongation of fatty acids protein 3-like OS=Arabidopsis thaliana GN=HOS3 PE=2 SV=1	gi|685287905|ref|XP_009134900.1| PREDICTED: putative elongation of fatty acids protein DDB_G0272012 [Brassica rapa]
Bra001210	252.396	352.3	152.491	0.432845	-1.20808	0.044267	0.290662	Down Regulation	A03	15366329	15370782	-	2781	Bra001210	-	K10661	virNOG33135;virNOG27591;COG5183	A	sp|F4JKK0|SUD1_ARATH Probable E3 ubiquitin ligase SUD1 OS=Arabidopsis thaliana GN=SUD1 PE=1 SV=1	gi|685287935|ref|XP_009134915.1| PREDICTED: probable E3 ubiquitin ligase SUD1 [Brassica rapa]
Bra001228	35.7815	71.5629	0	0	/	0.0036773	0.0626055	Down Regulation	A03	15445088	15447069	-	1089	Bra001228	GO:0097159;GO:1901363	-	KOG0149;virNOG35180	RA	sp|Q76LC6|RBM24_DANRE RNA-binding protein 24 OS=Danio rerio GN=rbm24 PE=2 SV=1	gi|923771436|ref|XP_013679688.1| PREDICTED: uncharacterized RNA-binding protein C660.15-like [Brassica napus]
Bra001229	175.092	247.198	102.987	0.416618	-1.2632	0.00266205	0.0505732	Down Regulation	A03	15452537	15455343	-	1899	Bra001229	GO:0016758;GO:0005975;GO:0030259	K05841	virNOG02788;COG1819	GC	sp|Q9M8Z7|U80A2_ARATH Sterol 3-beta-glucosyltransferase UGT80A2 OS=Arabidopsis thaliana GN=UGT80A2 PE=1 SV=1	gi|685287988|ref|XP_009134943.1| PREDICTED: sterol 3-beta-glucosyltransferase UGT80A2-like [Brassica rapa] &gt;gi|923792215|ref|XP_013684663.1| PREDICTED: sterol 3-beta-glucosyltransferase UGT80A2-like [Brassica napus]
Bra001237	41.3344	82.6687	0	0	/	0.015474	0.153282	Down Regulation	A03	15481144	15482442	-	1299	Bra001237	-	K12820	virNOG01441;COG1643	AL	sp|Q9LZQ9|DEAH2_ARATH Probable pre-mRNA-splicing factor ATP-dependent RNA helicase DEAH2 OS=Arabidopsis thaliana GN=At3g62310 PE=2 SV=1	gi|685288006|ref|XP_009134952.1| PREDICTED: probable pre-mRNA-splicing factor ATP-dependent RNA helicase [Brassica rapa]
Bra001249	538.854	349.807	727.902	2.08087	1.05718	0.0278257	0.221897	Up Regulation	A03	15543670	15544437	+	768	Bra001249	-	-	virNOG15275;virNOG18527;KOG4293	T	sp|Q94BT2|AIR12_ARATH Auxin-induced in root cultures protein 12 OS=Arabidopsis thaliana GN=AIR12 PE=1 SV=3	gi|685288033|ref|XP_009134964.1| PREDICTED: auxin-induced in root cultures protein 12-like [Brassica rapa] &gt;gi|923792177|ref|XP_013684647.1| PREDICTED: auxin-induced in root cultures protein 12-like [Brassica napus]
Bra001252	421.912	713.432	130.391	0.182766	-2.45193	0.0072411	0.0963586	Down Regulation	A03	15550271	15550555	-	285	Bra001252	-	-	virNOG24728;euNOG41920;virNOG35770	OR	-	gi|685288039|ref|XP_009134967.1| PREDICTED: protein LIM1-like [Brassica rapa] &gt;gi|923784275|ref|XP_013682705.1| PREDICTED: protein LIM1-like [Brassica napus]
Bra001279	13.6626	27.3251	0	0	/	0.000918552	0.0235838	Down Regulation	A03	15645304	15647770	+	1314	Bra001279	GO:0005975;GO:0005576;GO:0004650;GO:0071555	-	virNOG00535	R	sp|Q9SFB7|QRT2_ARATH Polygalacturonase QRT2 OS=Arabidopsis thaliana GN=QRT2 PE=1 SV=2	gi|685288126|ref|XP_009135014.1| PREDICTED: polygalacturonase QRT2-like isoform X1 [Brassica rapa]
Bra001341	281.172	87.3884	474.956	5.435	2.44228	5.08492e-26	1.26825e-22	Up Regulation	A03	15941763	15944871	+	1377	Bra001341	GO:0030170;GO:0008483	K00827	virNOG14129	E	sp|Q9SR86|AGT23_ARATH Alanine--glyoxylate aminotransferase 2 homolog 3, mitochondrial OS=Arabidopsis thaliana GN=At3g08860 PE=2 SV=1	gi|685288272|ref|XP_009135086.1| PREDICTED: alanine--glyoxylate aminotransferase 2 homolog 3, mitochondrial [Brassica rapa]
Bra001367	6.20063	11.158	1.24332	0.111429	-3.16581	0.0232161	0.198673	Down Regulation	A03	16044729	16045100	-	372	Bra001367	-	-	virNOG36352;euNOG48613	DT	sp|Q9LPP4|SMR1_ARATH Cyclin-dependent protein kinase inhibitor SMR1 OS=Arabidopsis thaliana GN=SMR1 PE=1 SV=1	gi|685288330|ref|XP_009135115.1| PREDICTED: cyclin-dependent protein kinase inhibitor SMR1-like [Brassica rapa]
Bra001377	186.837	271.937	101.736	0.374117	-1.41844	0.00654201	0.0900409	Down Regulation	A03	16092889	16093296	+	408	Bra001377	-	-	virNOG30080;virNOG11922	KS	sp|O22210|MYBC1_ARATH Transcription factor MYBC1 OS=Arabidopsis thaliana GN=MYBC1 PE=1 SV=1	gi|674959202|emb|CDX73907.1| BnaA03g31400D [Brassica napus]
Bra001386	93.1264	145.983	40.2695	0.27585	-1.85804	4.50087e-07	5.5534e-05	Down Regulation	A03	16138804	16139958	+	1155	Bra001386	GO:0003700;GO:0005634;GO:0003677;GO:0006355	K09286	braNOG19718;virNOG14398	K	sp|O82133|DRE2B_ARATH Dehydration-responsive element-binding protein 2B OS=Arabidopsis thaliana GN=DREB2B PE=2 SV=1	gi|685288385|ref|XP_009135143.1| PREDICTED: dehydration-responsive element-binding protein 2B-like [Brassica rapa]
Bra001400	3.53476	7.06952	0	0	/	0.0161347	0.157636	Down Regulation	A03	16206944	16209193	+	2250	Bra001400	GO:0016021	-	virNOG29833;KOG4197;virNOG27406	SR	sp|Q9C7F1|PPR61_ARATH Putative pentatricopeptide repeat-containing protein At1g28020 OS=Arabidopsis thaliana GN=At1g28020 PE=3 SV=2	gi|685288418|ref|XP_009135162.1| PREDICTED: putative pentatricopeptide repeat-containing protein At1g28020 [Brassica rapa]
Bra001413	19.6682	10.4494	28.887	2.76445	1.46699	0.0310997	0.237624	Up Regulation	A03	16284475	16284834	+	360	Bra001413	-	-	virNOG25101	S	-	gi|923675375|ref|XP_013651952.1| PREDICTED: uncharacterized protein LOC106356774 [Brassica napus] &gt;gi|674959158|emb|CDX73863.1| BnaA03g31840D [Brassica napus]
Bra001453	233.305	29.0878	437.523	15.0414	3.91087	0.000474265	0.0145139	Up Regulation	A03	16454612	16456042	-	729	Bra001453	GO:0016998;GO:0006032;GO:0008061;GO:0004568	K20547	virNOG01205;COG3979	G	sp|Q09023|CHI2_BRANA Endochitinase CH25 OS=Brassica napus PE=2 SV=1	gi|685288556|ref|XP_009135232.1| PREDICTED: endochitinase CH25-like [Brassica rapa]
Bra001454	6240.71	2633.73	9847.7	3.73907	1.90268	2.01934e-10	5.6409e-08	Up Regulation	A03	16459496	16462613	-	1416	Bra001454	GO:0005975;GO:0004568;GO:0008061;GO:0016998;GO:0006032	K20547	COG3979;virNOG01205	G	sp|Q09023|CHI2_BRANA Endochitinase CH25 OS=Brassica napus PE=2 SV=1	gi|674959114|emb|CDX73819.1| BnaA03g32280D [Brassica napus]
Bra001482	734.918	428.723	1041.11	2.4284	1.28001	0.0409105	0.277831	Up Regulation	A03	16632824	16635376	-	1752	Bra001482	-	-	virNOG11207	S	-	gi|685288637|ref|XP_009135270.1| PREDICTED: uncharacterized protein LOC103859488 [Brassica rapa] &gt;gi|685288639|ref|XP_009135271.1| PREDICTED: uncharacterized protein LOC103859488 [Brassica rapa] &gt;gi|685288641|ref|XP_009135272.1| PREDICTED: uncharacterized protein LOC103859488 [Brassica rapa] &gt;gi|685288643|ref|XP_009135273.1| PREDICTED: uncharacterized protein LOC103859488 [Brassica rapa]
Bra001488	20.3285	11.2306	29.4264	2.6202	1.38968	0.0353379	0.256587	Up Regulation	A03	16660678	16666742	-	4482	Bra001488	-	-	virNOG02613;COG1132	QV	sp|Q9LK64|AB3C_ARATH ABC transporter C family member 3 OS=Arabidopsis thaliana GN=ABCC3 PE=1 SV=1	gi|685288662|ref|XP_009135282.1| PREDICTED: ABC transporter C family member 3-like [Brassica rapa]
Bra001515	7.97565	15.9513	0	0	/	9.69157e-05	0.00441213	Down Regulation	A03	16813199	16815864	-	1812	Bra001515	GO:0016887;GO:0005524	K06174	virNOG28395;COG1245;virNOG06129	QRA	sp|Q9LID6|AB1E_ARATH ABC transporter E family member 1 OS=Arabidopsis thaliana GN=ABCE1 PE=2 SV=1	gi|685288724|ref|XP_009135315.1| PREDICTED: ABC transporter E family member 1-like [Brassica rapa]
Bra001523	273.42	170.15	376.69	2.21387	1.14657	0.0150675	0.150666	Up Regulation	A03	16860953	16863408	+	1539	Bra001523	-	-	virNOG01025;KOG1721	KR	sp|Q9LRW7|IDD11_ARATH Protein indeterminate-domain 11 OS=Arabidopsis thaliana GN=IDD11 PE=2 SV=1	gi|685288747|ref|XP_009135327.1| PREDICTED: zinc finger protein NUTCRACKER-like isoform X1 [Brassica rapa] &gt;gi|685288749|ref|XP_009135328.1| PREDICTED: zinc finger protein NUTCRACKER-like isoform X1 [Brassica rapa] &gt;gi|685288751|ref|XP_009135329.1| PREDICTED: zinc finger protein NUTCRACKER-like isoform X1 [Brassica rapa]
Bra001532	527.163	297.323	757.003	2.54607	1.34827	0.00707741	0.095007	Up Regulation	A03	16907639	16909024	+	1092	Bra001532	GO:0005634;GO:0005524;GO:0006355;GO:0032502	-	virNOG15891;euNOG14997	K	sp|Q8L8A6|GRF5_ARATH Growth-regulating factor 5 OS=Arabidopsis thaliana GN=GRF5 PE=1 SV=1	gi|685288787|ref|XP_009135348.1| PREDICTED: growth-regulating factor 5-like isoform X2 [Brassica rapa] &gt;gi|341657342|gb|AEK86528.1| growth-regulating factor 5 [Brassica rapa subsp. pekinensis]
Bra001553	5.47692	0	10.9538	Inf	Inf	0.00135792	0.0311308	Up Regulation	A03	17032526	17032795	-	270	Bra001553	-	-	-	-	-	gi|674951170|emb|CDX82480.1| BnaA03g33410D [Brassica napus]
Bra001560	16.0455	7.72214	24.3688	3.1557	1.65796	0.0341695	0.251716	Up Regulation	A03	17082779	17085204	+	1527	Bra001560	-	-	virNOG04025;virNOG01211;COG2124	Q	sp|Q9LUC5|C7A15_ARATH Cytochrome P450 72A15 OS=Arabidopsis thaliana GN=CYP72A15 PE=2 SV=1	gi|685288882|ref|XP_009135391.1| PREDICTED: cytochrome P450 72A15-like [Brassica rapa] &gt;gi|923549846|ref|XP_013736253.1| PREDICTED: cytochrome P450 72A15-like isoform X2 [Brassica napus] &gt;gi|674951163|emb|CDX82473.1| BnaA03g33480D [Brassica napus]
Bra001563	15.7959	24.4962	7.0955	0.289656	-1.78759	0.0219013	0.191859	Down Regulation	A03	17092075	17093986	+	1368	Bra001563	GO:0005506;GO:0055114;GO:0016705;GO:0004497;GO:0016021;GO:0020037	-	COG2124;virNOG01211	Q	sp|Q9LUC5|C7A15_ARATH Cytochrome P450 72A15 OS=Arabidopsis thaliana GN=CYP72A15 PE=2 SV=1	gi|922452110|ref|XP_013628844.1| PREDICTED: cytochrome P450 72A15-like [Brassica oleracea var. oleracea]
Bra001567	5.81431	10.4085	1.22016	0.117228	-3.09261	0.0463091	0.298674	Down Regulation	A03	17121789	17127740	+	3048	Bra001567	GO:0005524;GO:0006468;GO:0016021;GO:0004672	-	virNOG12913	T	sp|C0LGN2|Y3148_ARATH Probable leucine-rich repeat receptor-like serine/threonine-protein kinase At3g14840 OS=Arabidopsis thaliana GN=LRR-RLK PE=2 SV=1	gi|685288895|ref|XP_009135398.1| PREDICTED: probable leucine-rich repeat receptor-like serine/threonine-protein kinase At3g14840 [Brassica rapa]
Bra001591	9.27942	16.3927	2.16616	0.132142	-2.91984	0.037442	0.264763	Down Regulation	A03	17259373	17261429	+	1620	Bra001591	-	K10581	virNOG05101	O	sp|Q9LUQ5|UBC25_ARATH Probable ubiquitin-conjugating enzyme E2 25 OS=Arabidopsis thaliana GN=UBC25 PE=2 SV=1	gi|685288971|ref|XP_009135438.1| PREDICTED: probable ubiquitin-conjugating enzyme E2 25 [Brassica rapa]
Bra001606	62.1301	41.3922	82.868	2.00202	1.00146	0.0127255	0.137388	Up Regulation	A03	17384774	17386386	-	642	Bra001606	-	-	virNOG13574;virNOG05165	S	sp|Q9LVZ8|LOR12_ARATH Protein LURP-one-related 12 OS=Arabidopsis thaliana GN=At3g15810 PE=2 SV=1	gi|685289018|ref|XP_009135456.1| PREDICTED: protein LURP-one-related 12 [Brassica rapa]
Bra001610	294.984	431.862	158.107	0.366106	-1.44967	2.538e-07	3.28229e-05	Down Regulation	A03	17402317	17404064	+	1062	Bra001610	GO:0016717;GO:0055114;GO:0006633;GO:0016021	K20416	COG1398;virNOG27902	I	sp|Q9LVZ3|ADS32_ARATH Probable lipid desaturase ADS3.2, chloroplastic OS=Arabidopsis thaliana GN=ADS3.2 PE=2 SV=3	gi|685289026|ref|XP_009135460.1| PREDICTED: probable lipid desaturase ADS3.2, chloroplastic [Brassica rapa] &gt;gi|923600631|ref|XP_013741026.1| PREDICTED: probable lipid desaturase ADS3.2, chloroplastic [Brassica napus] &gt;gi|674874733|emb|CDY58469.1| BnaA03g57550D [Brassica napus]
Bra001662	27.5305	12.7302	42.3309	3.32522	1.73345	0.00294717	0.0541913	Up Regulation	A03	17762578	17764463	+	1092	Bra001662	GO:0006468;GO:0005524;GO:0004672	K13436	COG0515;virNOG04214	T	sp|Q41328|PTI1_SOLLC Pto-interacting protein 1 OS=Solanum lycopersicum GN=PTI1 PE=1 SV=2	gi|685289164|ref|XP_009135528.1| PREDICTED: pto-interacting protein 1-like [Brassica rapa]
Bra001683	269.011	360.232	177.79	0.493544	-1.01875	0.000134723	0.00577208	Down Regulation	A03	17865740	17867321	-	1227	Bra001683	-	-	euNOG00246;virNOG00462	S	sp|Q9LVJ0|UVB31_ARATH UV-B-induced protein At3g17800, chloroplastic OS=Arabidopsis thaliana GN=At3g17800 PE=2 SV=1	gi|685289205|ref|XP_009135549.1| PREDICTED: uncharacterized protein LOC103859727 [Brassica rapa]
Bra001701	96.3014	131.308	61.295	0.466804	-1.09911	0.000686546	0.0191171	Down Regulation	A03	17956225	17956515	+	291	Bra001701	-	-	NOG151013;virNOG36792;virNOG25155	UR	sp|P82353|NLTP2_PRUAR Non-specific lipid-transfer protein 2 OS=Prunus armeniaca PE=1 SV=1	gi|685289253|ref|XP_009135573.1| PREDICTED: non-specific lipid-transfer protein 2-like [Brassica rapa]
Bra001736	51.918	73.5124	30.3235	0.412496	-1.27755	0.00283534	0.052887	Down Regulation	A03	18192966	18193708	-	534	Bra001736	GO:0007050;GO:0071901;GO:0004861;GO:0005634	-	virNOG37414;virNOG25825	DT	sp|Q0WNX9|KRP6_ARATH Cyclin-dependent kinase inhibitor 6 OS=Arabidopsis thaliana GN=KRP6 PE=1 SV=2	gi|685289351|ref|XP_009135618.1| PREDICTED: cyclin-dependent kinase inhibitor 6-like [Brassica rapa]
Bra001741	6.09662	11.5832	0.610081	0.0526697	-4.24688	0.0063587	0.0883539	Down Regulation	A03	18216628	18218822	-	1362	Bra001741	GO:0055114;GO:0005506;GO:0020037;GO:0016021;GO:0016705;GO:0004497	K09843	virNOG08095	Q	sp|Q9LJK2|ABAH4_ARATH Abscisic acid 8&apos;-hydroxylase 4 OS=Arabidopsis thaliana GN=CYP707A4 PE=2 SV=2	gi|685289361|ref|XP_009135623.1| PREDICTED: abscisic acid 8&apos;-hydroxylase 4-like [Brassica rapa]
Bra001751	3.43525	6.87049	0	0	/	0.0148757	0.149525	Down Regulation	A03	18262811	18264037	-	1227	Bra001751	-	-	virNOG27925	O	sp|Q9LUQ9|FBK56_ARATH F-box/kelch-repeat protein At3g16740 OS=Arabidopsis thaliana GN=At3g16740 PE=1 SV=1	gi|685289392|ref|XP_009135640.1| PREDICTED: F-box/kelch-repeat protein At3g16740-like [Brassica rapa]
Bra001761	117.441	220.413	14.4693	0.0656464	-3.92914	0.00681849	0.0928218	Down Regulation	A03	18302919	18305368	-	1083	Bra001761	GO:0004084;GO:0009081	K00826	virNOG28260;virNOG33473	E	sp|Q9LE06|BCAT4_ARATH Methionine aminotransferase BCAT4 OS=Arabidopsis thaliana GN=BCAT4 PE=1 SV=1	gi|685289409|ref|XP_009135648.1| PREDICTED: methionine aminotransferase BCAT4-like [Brassica rapa] &gt;gi|237682390|gb|ACR10244.1| branched-chain aminotransferase 4 [Brassica rapa subsp. pekinensis]
Bra001764	5.92974	11.8595	0	0	/	0.00143303	0.0323246	Down Regulation	A03	18339453	18340649	+	1197	Bra001764	-	-	virNOG28621	R	sp|Q9LJZ8|FB167_ARATH Putative F-box protein At3g20030 OS=Arabidopsis thaliana GN=At3g20030 PE=4 SV=1	gi|685289418|ref|XP_009135654.1| PREDICTED: putative F-box protein At3g20030 [Brassica rapa]
Bra001788	1149.14	765.694	1532.59	2.00157	1.00113	0.00329836	0.0583049	Up Regulation	A03	18490944	18492106	-	540	Bra001788	-	-	virNOG17269	J	sp|Q94JQ4|RIDA_ARATH Reactive Intermediate Deaminase A, chloroplastic OS=Arabidopsis thaliana GN=RIDA PE=1 SV=1	gi|685289483|ref|XP_009135687.1| PREDICTED: ribonuclease UK114-like isoform X2 [Brassica rapa] &gt;gi|674950935|emb|CDX82245.1| BnaA03g35760D [Brassica napus]
Bra001796	71.2455	44.2667	98.2243	2.21892	1.14986	0.0261266	0.213779	Up Regulation	A03	18532876	18533511	+	636	Bra001796	GO:0016021	-	virNOG21593	S	sp|O48915|NDR1_ARATH Protein NDR1 OS=Arabidopsis thaliana GN=NDR1 PE=1 SV=1	gi|685289510|ref|XP_009135700.1| PREDICTED: protein NDR1-like [Brassica rapa]
Bra001825	12.8366	20.4246	5.24863	0.256976	-1.96029	0.0231958	0.198614	Down Regulation	A03	18694015	18695906	-	1569	Bra001825	-	-	euNOG40402;virNOG04967	KS	sp|Q657D6|ELF32_ORYSJ ELF3-like protein 2 OS=Oryza sativa subsp. japonica GN=ELF3-2 PE=2 SV=2	gi|685289594|ref|XP_009135744.1| PREDICTED: protein EARLY FLOWERING 3-like [Brassica rapa]
Bra001832	61.5609	37.2778	85.844	2.30282	1.2034	0.00245482	0.0478334	Up Regulation	A03	18757773	18760393	-	1857	Bra001832	GO:0016114;GO:0008661	K01662	virNOG06626;COG1154	H	sp|Q38854|DXS_ARATH 1-deoxy-D-xylulose-5-phosphate synthase, chloroplastic OS=Arabidopsis thaliana GN=DXS PE=1 SV=2	gi|685289620|ref|XP_009135754.1| PREDICTED: LOW QUALITY PROTEIN: 1-deoxy-D-xylulose-5-phosphate synthase, chloroplastic [Brassica rapa]
Bra001833	78.6968	155.845	1.54836	0.00993523	-6.65323	0.000243904	0.00917742	Down Regulation	A03	18784788	18786643	-	1341	Bra001833	GO:0004527;GO:0004519;GO:0090305	-	virNOG06732	R	-	gi|685289624|ref|XP_009135757.1| PREDICTED: uncharacterized protein LOC103859913 [Brassica rapa]
Bra001875	40.873	70.6179	11.1281	0.157582	-2.66583	1.95082e-05	0.00125218	Down Regulation	A03	19127803	19128510	+	618	Bra001875	GO:0006508;GO:0008233	-	virNOG24889;virNOG20662	R	-	gi|685289750|ref|XP_009135818.1| PREDICTED: non-specific lipid-transfer protein-like protein At2g13820 [Brassica rapa]
Bra001886	1043.32	1753.59	333.055	0.189927	-2.39648	1.00335e-14	6.14649e-12	Down Regulation	A03	19162816	19163921	-	588	Bra001886	-	-	virNOG21031;virNOG19449	S	sp|P93735|ELIP1_ARATH Early light-induced protein 1, chloroplastic OS=Arabidopsis thaliana GN=ELIP1 PE=1 SV=1	gi|685289772|ref|XP_009135830.1| PREDICTED: early light-induced protein 1, chloroplastic-like [Brassica rapa]
Bra001901	17.8603	27.0857	8.63495	0.318801	-1.64927	0.0266547	0.215997	Down Regulation	A03	19272437	19274350	+	1392	Bra001901	-	K16277	virNOG14033;virNOG30448;virNOG30584	O	sp|Q9LS86|DRIPH_ARATH Probable E3 ubiquitin protein ligase DRIPH OS=Arabidopsis thaliana GN=At3g23060 PE=2 SV=1	gi|685289802|ref|XP_009135843.1| PREDICTED: probable E3 ubiquitin protein ligase DRIPH [Brassica rapa]
Bra001918	8230.88	16461.4	0.337103	2.04784e-05	-15.5755	7.84963e-10	1.79146e-07	Down Regulation	A03	19359709	19361366	+	1443	Bra001918	GO:0005975;GO:0004553	-	virNOG13093;virNOG17188	R	sp|Q06915|EA6_ARATH Probable glucan endo-1,3-beta-glucosidase A6 OS=Arabidopsis thaliana GN=A6 PE=2 SV=1	gi|685289840|ref|XP_009135862.1| PREDICTED: probable glucan endo-1,3-beta-glucosidase A6 [Brassica rapa]
Bra001919	167.724	266.054	69.3932	0.260824	-1.93885	0.0303704	0.23392	Down Regulation	A03	19363085	19367607	+	2157	Bra001919	GO:0003824;GO:0008152	K01897	virNOG04312	I	sp|Q9LK39|AAE16_ARATH Probable acyl-activating enzyme 16, chloroplastic OS=Arabidopsis thaliana GN=AAE16 PE=2 SV=1	gi|685289844|ref|XP_009135864.1| PREDICTED: probable acyl-activating enzyme 16, chloroplastic isoform X2 [Brassica rapa]
Bra001921	188.359	80.6264	296.091	3.67238	1.87672	0.0024481	0.0478091	Up Regulation	A03	19369139	19371346	-	1458	Bra001921	GO:0006730;GO:0004013	K01251	virNOG00927	H	sp|Q9LK36|SAHH2_ARATH Adenosylhomocysteinase 2 OS=Arabidopsis thaliana GN=SAHH2 PE=2 SV=1	gi|685289846|ref|XP_009135865.1| PREDICTED: adenosylhomocysteinase 2-like [Brassica rapa]
Bra001975	68.5354	132.769	4.30144	0.0323979	-4.94796	0.00280254	0.0525277	Down Regulation	A07	2923822	2925250	-	1251	Bra001975	-	-	virNOG40608;virNOG11826	SR	sp|Q84V03|FB348_ARATH F-box protein At2g16365 OS=Arabidopsis thaliana GN=At2g16365 PE=2 SV=2	gi|685376586|ref|XP_009121218.1| PREDICTED: F-box protein At2g16365-like isoform X1 [Brassica rapa] &gt;gi|685376588|ref|XP_009121219.1| PREDICTED: F-box protein At2g16365-like isoform X1 [Brassica rapa]
Bra002004	3058.21	5154.81	961.618	0.186548	-2.42238	7.42844e-06	0.000586846	Down Regulation	A07	2676861	2679143	-	1704	Bra002004	GO:0046983	-	virNOG12622	K	sp|Q9ZVX2|AMS_ARATH Transcription factor ABORTED MICROSPORES OS=Arabidopsis thaliana GN=AMS PE=1 SV=2	gi|685376532|ref|XP_009121197.1| PREDICTED: transcription factor ABORTED MICROSPORES [Brassica rapa] &gt;gi|685376534|ref|XP_009121198.1| PREDICTED: transcription factor ABORTED MICROSPORES [Brassica rapa]
Bra002049	86.3545	115.91	56.7994	0.490032	-1.02905	0.00157368	0.0345378	Down Regulation	A07	2302387	2302818	+	432	Bra002049	-	-	virNOG35556;virNOG22202;virNOG20537	S	-	gi|685376367|ref|XP_009121130.1| PREDICTED: uncharacterized protein LOC103845966 [Brassica rapa]
Bra002078	326.51	478.907	174.113	0.363563	-1.45972	0.0114885	0.129489	Down Regulation	A07	2019578	2022739	+	1704	Bra002078	GO:0005524;GO:0006468;GO:0016597;GO:0004672	-	virNOG33428;NOG16320	T	sp|O22558|STY8_ARATH Serine/threonine-protein kinase STY8 OS=Arabidopsis thaliana GN=STY8 PE=1 SV=2	gi|923626169|ref|XP_013749094.1| PREDICTED: dual specificity protein kinase splB-like [Brassica napus]
Bra002080	42.567	59.5065	25.6274	0.430665	-1.21536	0.0092541	0.113063	Down Regulation	A07	2008366	2009095	-	471	Bra002080	-	-	virNOG23795	S	-	gi|685376262|ref|XP_009121089.1| PREDICTED: uncharacterized protein LOC103845928 [Brassica rapa] &gt;gi|685376264|ref|XP_009121090.1| PREDICTED: uncharacterized protein LOC103845928 [Brassica rapa] &gt;gi|685376266|ref|XP_009121091.1| PREDICTED: uncharacterized protein LOC103845928 [Brassica rapa] &gt;gi|923626159|ref|XP_013749091.1| PREDICTED: uncharacterized protein LOC106451679 [Brassica napus…
Bra002098	9.75452	16.9327	2.57629	0.152149	-2.71645	0.00846697	0.106731	Down Regulation	A07	1851478	1855177	+	771	Bra002098	-	-	virNOG31214;virNOG11293	R	sp|A0A1P8B554|THLP1_ARATH Thaumatin-like protein 1 OS=Arabidopsis thaliana GN=TLP1 PE=2 SV=1	gi|674912339|emb|CDY20846.1| BnaC07g06950D [Brassica napus]
Bra002107	74.0187	41.1222	106.915	2.59994	1.37848	0.0138397	0.143954	Up Regulation	A10	11475653	11477532	-	975	Bra002107	GO:0003677	K09422	virNOG30280;virNOG10492	K	sp|Q6R053|MYB56_ARATH Transcription factor MYB56 OS=Arabidopsis thaliana GN=MYB56 PE=1 SV=1	gi|685376173|ref|XP_009121051.1| PREDICTED: myb-related protein B [Brassica rapa]
Bra002119	618.516	358.59	878.442	2.44971	1.29261	0.000109115	0.00489101	Up Regulation	A10	11412832	11415102	-	1290	Bra002119	GO:0000162;GO:0004048	K00766	virNOG00170;COG0547	E	sp|Q02166|TRPD_ARATH Anthranilate phosphoribosyltransferase, chloroplastic OS=Arabidopsis thaliana GN=PAT1 PE=2 SV=1	gi|685376128|ref|XP_009121033.1| PREDICTED: anthranilate phosphoribosyltransferase, chloroplastic [Brassica rapa]
Bra002132	292.797	397.176	188.418	0.474395	-1.07584	0.000401317	0.0130965	Down Regulation	A10	11387376	11388621	-	945	Bra002132	GO:0006355;GO:0003677;GO:0005634	-	virNOG31254;virNOG28870	K	sp|Q9FJG2|Y5800_ARATH B3 domain-containing protein At5g18000 OS=Arabidopsis thaliana GN=At5g18000 PE=2 SV=1	gi|685376094|ref|XP_009121019.1| PREDICTED: B3 domain-containing protein At5g18090 [Brassica rapa] &gt;gi|674894386|emb|CDY38485.1| BnaA10g16730D [Brassica napus]
Bra002136	28.5772	42.4208	14.7335	0.347318	-1.52567	0.00721688	0.0962165	Down Regulation	A10	11376393	11378035	-	831	Bra002136	GO:0016021	-	virNOG20661	S	-	gi|685376067|ref|XP_009121008.1| PREDICTED: uncharacterized protein LOC103845864 isoform X1 [Brassica rapa]
Bra002148	21.7222	32.9085	10.5358	0.320156	-1.64315	0.0129623	0.138839	Down Regulation	A10	11327542	11329050	+	1011	Bra002148	-	-	virNOG14182	S	sp|Q9FLJ2|NC100_ARATH NAC domain-containing protein 100 OS=Arabidopsis thaliana GN=NAC100 PE=2 SV=1	gi|685376022|ref|XP_009120990.1| PREDICTED: NAC domain-containing protein 100 [Brassica rapa]
Bra002191	31.8791	15.8631	47.8951	3.01927	1.5942	0.0496165	0.310923	Up Regulation	A10	11044029	11050295	-	2592	Bra002191	GO:0005618;GO:0006154;GO:0047724;GO:0047622;GO:0048046;GO:0006148	-	virNOG11099	F	sp|B7UKT4|RIHA_ECO27 Pyrimidine-specific ribonucleoside hydrolase RihA OS=Escherichia coli O127:H6 (strain E2348/69 / EPEC) GN=rihA PE=3 SV=1	gi|685375845|ref|XP_009120935.1| PREDICTED: uncharacterized protein LOC103845800 [Brassica rapa]
Bra002194	39.6253	52.9875	26.2632	0.495649	-1.01261	0.0298583	0.23179	Down Regulation	A10	11037317	11038357	+	1041	Bra002194	-	K01611	virNOG09416	T	sp|Q3E9D5|DCAM4_ARATH S-adenosylmethionine decarboxylase proenzyme 4 OS=Arabidopsis thaliana GN=SAMDC4 PE=1 SV=1	gi|685375842|ref|XP_009120934.1| PREDICTED: S-adenosylmethionine decarboxylase proenzyme [Brassica rapa]
Bra002302	93.8487	49.9104	137.787	2.76068	1.46503	8.99865e-06	0.000677188	Up Regulation	A10	10474485	10478882	+	3741	Bra002302	GO:0005524	K10875	virNOG04033	L	sp|F4K493|CLSY2_ARATH SNF2 domain-containing protein CLASSY 2 OS=Arabidopsis thaliana GN=CLSY2 PE=1 SV=1	gi|685375463|ref|XP_009120806.1| PREDICTED: SNF2 domain-containing protein CLASSY 2 [Brassica rapa] &gt;gi|923728613|ref|XP_013667306.1| PREDICTED: SNF2 domain-containing protein CLASSY 2 [Brassica napus]
Bra002319	68.7452	104.297	33.1937	0.318263	-1.65171	0.00399531	0.0660551	Down Regulation	A10	10395099	10395557	+	459	Bra002319	-	-	virNOG22751	S	-	gi|674940931|emb|CDX92445.1| BnaA10g14840D [Brassica napus]
Bra002322	637.388	874.156	400.62	0.458293	-1.12566	4.92889e-10	1.22933e-07	Down Regulation	A10	10381812	10382650	+	747	Bra002322	-	-	virNOG19066	S	sp|Q8LGS1|MARD1_ARATH Protein MARD1 OS=Arabidopsis thaliana GN=MARD1 PE=2 SV=2	gi|685375374|ref|XP_009120780.1| PREDICTED: uncharacterized protein LOC103845651 isoform X1 [Brassica rapa]
Bra002330	9.56244	3.9349	15.19	3.86032	1.94872	0.0479613	0.304826	Up Regulation	A10	10338563	10339348	-	501	Bra002330	GO:0009733	K14488	virNOG19843	S	sp|P33081|AX15A_SOYBN Auxin-induced protein 15A OS=Glycine max PE=2 SV=1	gi|685375342|ref|XP_009120769.1| PREDICTED: uncharacterized protein LOC103845643 [Brassica rapa] &gt;gi|685375344|ref|XP_009120770.1| PREDICTED: uncharacterized protein LOC103845643 [Brassica rapa]
Bra002339	11.4046	20.979	1.83024	0.0872418	-3.51884	0.0140885	0.145406	Down Regulation	A10	10280934	10281731	+	798	Bra002339	-	K03327	virNOG10625;COG0534;NOG157379	VS	sp|Q9FJ87|DTX50_ARATH Protein DETOXIFICATION 50 OS=Arabidopsis thaliana GN=DTX50 PE=2 SV=1	gi|685376872|ref|XP_009121349.1| PREDICTED: MATE efflux family protein 8-like [Brassica rapa]
Bra002347	126.912	71.0529	182.772	2.57234	1.36308	1.28252e-05	0.000906536	Up Regulation	A10	10218816	10226086	-	4095	Bra002347	GO:0009055;GO:0050660;GO:0016614;GO:0051537;GO:0055114;GO:0005506	K11817	virNOG04977	F	sp|Q7G193|ALDO1_ARATH Indole-3-acetaldehyde oxidase OS=Arabidopsis thaliana GN=AAO1 PE=1 SV=2	gi|685375258|ref|XP_009120739.1| PREDICTED: indole-3-acetaldehyde oxidase [Brassica rapa]
Bra002361	14.8677	28.187	1.54836	0.0549317	-4.18622	0.00816277	0.103807	Down Regulation	A10	10127648	10132366	-	2736	Bra002361	GO:0003676	K11593	virNOG11897;NOG00240	J	sp|Q84VQ0|AGO9_ARATH Protein argonaute 9 OS=Arabidopsis thaliana GN=AGO9 PE=2 SV=2	gi|685375217|ref|XP_009120721.1| PREDICTED: protein argonaute 9-like [Brassica rapa]
Bra002370	81.312	122.774	39.8505	0.324585	-1.62333	1.82293e-05	0.00118977	Down Regulation	A10	10079753	10080855	-	654	Bra002370	GO:0009535;GO:0010598;GO:0016021	-	virNOG09563	O	sp|Q84VQ4|NDHU_ARATH NAD(P)H-quinone oxidoreductase subunit U, chloroplastic OS=Arabidopsis thaliana GN=ndhU PE=1 SV=1	gi|685375185|ref|XP_009120711.1| PREDICTED: uncharacterized protein LOC103845598 [Brassica rapa]
Bra002377	11.5517	3.94531	19.158	4.8559	2.27974	0.0136741	0.142828	Up Regulation	A10	10025189	10025875	+	687	Bra002377	GO:0006355;GO:0005634;GO:0003677;GO:0003700	-	euNOG38336;virNOG24343;virNOG31928	K	sp|Q9C591|ERF16_ARATH Ethylene-responsive transcription factor ERF016 OS=Arabidopsis thaliana GN=ERF016 PE=2 SV=1	gi|685375149|ref|XP_009120702.1| PREDICTED: ethylene-responsive transcription factor ERF016-like [Brassica rapa] &gt;gi|923723892|ref|XP_013665886.1| PREDICTED: ethylene-responsive transcription factor ERF016-like [Brassica napus] &gt;gi|923893350|ref|XP_013717612.1| PREDICTED: ethylene-responsive transcription factor ERF016-like [Brassica napus]
Bra002383	4450.46	8089.83	811.082	0.10026	-3.31819	0.00172137	0.0370226	Down Regulation	A10	9988225	9989950	+	1188	Bra002383	GO:0016844;GO:0005783;GO:0009058	-	virNOG00335	R	sp|Q8VWF6|SSL3_ARATH Protein STRICTOSIDINE SYNTHASE-LIKE 3 OS=Arabidopsis thaliana GN=SSL3 PE=2 SV=1	gi|685375122|ref|XP_009120693.1| PREDICTED: strictosidine synthase 3 [Brassica rapa]
Bra002396	33.1221	51.8888	14.3555	0.276658	-1.85382	0.000570419	0.0165706	Down Regulation	A10	9910232	9911156	-	624	Bra002396	GO:0016021	-	virNOG15279	S	sp|Q9SJ54|NHL12_ARATH NDR1/HIN1-like protein 12 OS=Arabidopsis thaliana GN=NHL12 PE=2 SV=1	gi|685375082|ref|XP_009120680.1| PREDICTED: protein YLS9-like [Brassica rapa]
Bra002401	206.626	413.252	0	0	/	7.57626e-07	8.6172e-05	Down Regulation	A10	9892005	9894796	+	2004	Bra002401	GO:0008270	-	virNOG05928	R	sp|Q9FMS5|MS1_ARATH PHD finger protein MALE STERILITY 1 OS=Arabidopsis thaliana GN=MS1 PE=1 SV=1	gi|685375064|ref|XP_009120673.1| PREDICTED: PHD finger protein MALE STERILITY 1 isoform X1 [Brassica rapa]
Bra002409	118.449	197.074	39.8251	0.202082	-2.30698	0.00670391	0.0915475	Down Regulation	A10	9854097	9854657	+	561	Bra002409	-	-	virNOG25356;virNOG13109	S	-	gi|674861275|emb|CDY69256.1| BnaAnng29840D [Brassica napus]
Bra002421	13.7855	3.50969	24.0612	6.85565	2.77729	0.00137142	0.0313273	Up Regulation	A10	9758836	9759966	+	867	Bra002421	GO:0006355;GO:0043565;GO:0003700	-	virNOG01281;virNOG29372	SK	sp|Q8GWF1|WRK38_ARATH Probable WRKY transcription factor 38 OS=Arabidopsis thaliana GN=WRKY38 PE=1 SV=1	gi|685374981|ref|XP_009120648.1| PREDICTED: probable WRKY transcription factor 38 [Brassica rapa]
Bra002440	37.5736	21.5035	53.6438	2.49465	1.31884	0.00740194	0.0976266	Up Regulation	A10	9627173	9627772	-	600	Bra002440	-	-	virNOG15904;virNOG28827	S	-	gi|685374895|ref|XP_009120621.1| PREDICTED: uncharacterized protein LOC103845500 [Brassica rapa] &gt;gi|923728198|ref|XP_013667164.1| PREDICTED: uncharacterized protein LOC106371631 [Brassica napus]
Bra002475	24.9461	41.3511	8.54114	0.206551	-2.27543	0.0394698	0.272642	Down Regulation	A10	9382189	9383270	-	999	Bra002475	-	-	virNOG12212;virNOG29254	RS	-	gi|685374789|ref|XP_009120584.1| PREDICTED: uncharacterized protein LOC103845468 [Brassica rapa]
Bra002476	73.3376	146.675	0	0	/	0.0444382	0.291377	Down Regulation	A10	9380944	9381774	+	831	Bra002476	GO:0016765	K11778	virNOG32428	I	sp|Q8LAR7|DDPS8_ARATH Dehydrodolichyl diphosphate synthase 8 OS=Arabidopsis thaliana GN=At5g60510 PE=2 SV=2	gi|685374786|ref|XP_009120583.1| PREDICTED: dehydrodolichyl diphosphate synthase 8-like [Brassica rapa]
Bra002478	86.4809	139.951	33.0106	0.235872	-2.08392	0.0405502	0.276406	Down Regulation	A10	9375264	9375593	-	330	Bra002478	GO:0006886;GO:0016021;GO:0005784	K09481	virNOG26003	O	sp|P38389|SC61B_ARATH Protein transport protein Sec61 subunit beta OS=Arabidopsis thaliana GN=At2g45070 PE=1 SV=1	gi|567176843|ref|XP_006400846.1| hypothetical protein EUTSA_v10015073mg [Eutrema salsugineum] &gt;gi|557101936|gb|ESQ42299.1| hypothetical protein EUTSA_v10015073mg [Eutrema salsugineum]
Bra002507	67.0096	130.054	3.96553	0.0304915	-5.03545	0.0397386	0.273468	Down Regulation	A10	9231573	9232550	-	978	Bra002507	GO:0003723	-	COG5099;KOG2049;virNOG30433	J	sp|Q9LSS8|PUM19_ARATH Putative pumilio homolog 19 OS=Arabidopsis thaliana GN=APUM19 PE=3 SV=2	gi|685374671|ref|XP_009120537.1| PREDICTED: pumilio homolog 18-like [Brassica rapa]
Bra002511	20.7645	38.1736	3.35545	0.0878995	-3.508	0.0179339	0.168579	Down Regulation	A10	9195089	9196057	+	969	Bra002511	GO:0003723	-	virNOG30433;COG5099	J	sp|Q9LVG3|PUM18_ARATH Pumilio homolog 18 OS=Arabidopsis thaliana GN=APUM18 PE=2 SV=1	gi|685374641|ref|XP_009120527.1| PREDICTED: pumilio homolog 18 [Brassica rapa]
Bra002513	202.544	341.029	64.0585	0.187839	-2.41243	0.00304702	0.0553945	Down Regulation	A10	9188825	9190412	-	1110	Bra002513	GO:0004672;GO:0005524;GO:0006468	K04733	virNOG27853;COG0515;KOG1187	T	sp|Q9LQQ8|PBL5_ARATH Probable serine/threonine-protein kinase PBL5 OS=Arabidopsis thaliana GN=PBL5 PE=2 SV=1	gi|685376819|ref|XP_009121323.1| PREDICTED: probable serine/threonine-protein kinase RLCKVII [Brassica rapa]
Bra002534	8.0626	15.5151	0.610081	0.0393217	-4.66853	0.0350541	0.255216	Down Regulation	A10	9078587	9079540	-	954	Bra002534	GO:0003723	-	virNOG30433	J	sp|Q9LVG3|PUM18_ARATH Pumilio homolog 18 OS=Arabidopsis thaliana GN=APUM18 PE=2 SV=1	gi|685374549|ref|XP_009120495.1| PREDICTED: pumilio homolog 18-like [Brassica rapa]
Bra002548	18.8254	29.1097	8.54114	0.293412	-1.769	0.0214575	0.18954	Down Regulation	A10	8981716	8982771	+	1056	Bra002548	GO:0003723	-	KOG2049;COG5099	J	sp|Q9LVG3|PUM18_ARATH Pumilio homolog 18 OS=Arabidopsis thaliana GN=APUM18 PE=2 SV=1	gi|685374494|ref|XP_009120476.1| PREDICTED: putative pumilio homolog 20 [Brassica rapa]
Bra002550	59.3949	94.3865	24.4032	0.258546	-1.95151	0.0042346	0.0689342	Down Regulation	A10	8973624	8974724	+	1101	Bra002550	GO:0003723	-	COG5099;KOG2049	J	sp|Q9XI17|PUM20_ARATH Putative pumilio homolog 20 OS=Arabidopsis thaliana GN=APUM20 PE=5 SV=2	gi|674882829|emb|CDY49562.1| BnaA10g12580D [Brassica napus]
Bra002562	75.9027	146.244	5.56139	0.0380281	-4.71679	0.0359565	0.259139	Down Regulation	A10	8931270	8932716	-	792	Bra002562	GO:0008152;GO:0016787	K07025	virNOG01003;virNOG29711;COG1011	R	sp|Q09893|YAI5_SCHPO Uncharacterized protein C24B11.05 OS=Schizosaccharomyces pombe (strain 972 / ATCC 24843) GN=SPAC24B11.05 PE=3 SV=1	gi|685374454|ref|XP_009120460.1| PREDICTED: suppressor of disruption of TFIIS isoform X1 [Brassica rapa]
Bra002578	20.5063	40.4024	0.610081	0.0151001	-6.0493	0.00116846	0.027869	Down Regulation	A10	8845825	8847088	+	1119	Bra002578	-	-	-	-	sp|Q9M0M7|FB234_ARATH Putative F-box protein At4g17200 OS=Arabidopsis thaliana GN=At4g17200 PE=4 SV=1	gi|674899951|emb|CDY33027.1| BnaA10g12330D [Brassica napus]
Bra002580	163.379	281.612	45.146	0.160313	-2.64104	0.0184455	0.172122	Down Regulation	A10	8834784	8836151	-	1368	Bra002580	GO:0003723	-	COG5099;virNOG30433	J	sp|Q9LVG3|PUM18_ARATH Pumilio homolog 18 OS=Arabidopsis thaliana GN=APUM18 PE=2 SV=1	gi|685376799|ref|XP_009121314.1| PREDICTED: pumilio homolog 18-like [Brassica rapa]
Bra002581	4.09664	7.88825	0.305041	0.0386703	-4.69263	0.0218326	0.191471	Down Regulation	A10	8831829	8834601	+	2382	Bra002581	GO:0019867	-	virNOG03361;COG4775	UM	sp|Q9STE8|TC753_ARATH Protein TOC75-3, chloroplastic OS=Arabidopsis thaliana GN=TOC75-3 PE=1 SV=1	gi|685374393|ref|XP_009120437.1| PREDICTED: protein TOC75-3, chloroplastic-like [Brassica rapa]
Bra002584	6.96247	12.7048	1.22016	0.0960396	-3.38023	0.0118496	0.131455	Down Regulation	A10	8800095	8802121	+	741	Bra002584	-	-	euNOG23971;virNOG26102	S	-	gi|685374379|ref|XP_009120432.1| PREDICTED: uncharacterized protein LOC103845349 [Brassica rapa]
Bra002595	44.0626	72.4115	15.7138	0.217007	-2.20418	0.00464708	0.0733906	Down Regulation	A10	8725422	8726387	-	570	Bra002595	GO:0006367;GO:0005672	K03122	KOG2652;virNOG27142	K	-	gi|674899931|emb|CDY33007.1| BnaA10g12130D [Brassica napus]
Bra002605	6.54622	13.0924	0	0	/	0.0426728	0.284738	Down Regulation	A10	8653917	8655469	-	1470	Bra002605	GO:0006355;GO:0005634;GO:0003677	-	virNOG35425	R	sp|Q9ZVP8|NAC35_ARATH NAC domain-containing protein 35 OS=Arabidopsis thaliana GN=NAC035 PE=1 SV=2	gi|674880986|emb|CDY51269.1| BnaA10g11790D [Brassica napus]
Bra002611	9.64338	19.2868	0	0	/	0.0101568	0.119413	Down Regulation	A10	8628714	8629607	+	894	Bra002611	GO:0003677;GO:0005634;GO:0046983;GO:0006355	-	virNOG25342;virNOG27882	K	sp|Q9FIM0|AGL82_ARATH Agamous-like MADS-box protein AGL82 OS=Arabidopsis thaliana GN=AGL82 PE=1 SV=1	gi|685374291|ref|XP_009120397.1| PREDICTED: uncharacterized protein LOC103845313 [Brassica rapa]
Bra002613	11.3643	22.4236	0.305041	0.0136035	-6.19988	0.0113561	0.128497	Down Regulation	A10	8619205	8620840	-	1257	Bra002613	-	-	virNOG32965;KOG1987	D	sp|P0DKG7|MCC10_ARATH MATH domain and coiled-coil domain-containing protein At2g42480 OS=Arabidopsis thaliana GN=At2g42480 PE=4 SV=1	gi|685376782|ref|XP_009121306.1| PREDICTED: MATH domain and coiled-coil domain-containing protein At2g42475-like [Brassica rapa]
Bra002615	12.5039	25.0078	0	0	/	0.0416956	0.280841	Down Regulation	A10	8611469	8613123	-	1347	Bra002615	-	-	virNOG32965;KOG1987	D	sp|P0DKG7|MCC10_ARATH MATH domain and coiled-coil domain-containing protein At2g42480 OS=Arabidopsis thaliana GN=At2g42480 PE=4 SV=1	gi|923891303|ref|XP_013716726.1| PREDICTED: MATH domain and coiled-coil domain-containing protein At2g42480-like [Brassica napus]
Bra002711	9.43404	16.1227	2.74537	0.170279	-2.55402	0.0174406	0.165796	Down Regulation	A10	8128813	8129436	+	624	Bra002711	-	-	virNOG36345;virNOG25492	S	-	gi|685373928|ref|XP_009120280.1| PREDICTED: uncharacterized protein LOC103845198 [Brassica rapa]
Bra002712	24.6946	12.8496	36.5395	2.84363	1.50773	0.0127629	0.137548	Up Regulation	A10	8117691	8119626	-	1215	Bra002712	GO:0004674;GO:0007165;GO:0006468;GO:0005524	-	KOG0583;virNOG14946	T	sp|Q94CG0|CIPKL_ARATH CBL-interacting serine/threonine-protein kinase 21 OS=Arabidopsis thaliana GN=CIPK21 PE=1 SV=1	gi|685373925|ref|XP_009120279.1| PREDICTED: CBL-interacting serine/threonine-protein kinase 21 [Brassica rapa]
Bra002719	6.58135	11.1401	2.02262	0.181562	-2.46146	0.0429403	0.28567	Down Regulation	A10	8078905	8079834	-	852	Bra002719	GO:0042546;GO:0048046;GO:0004553;GO:0071555;GO:0016762;GO:0010411;GO:0005618	K14504	virNOG07037	R	sp|Q38857|XTH22_ARATH Xyloglucan endotransglucosylase/hydrolase protein 22 OS=Arabidopsis thaliana GN=XTH22 PE=1 SV=1	gi|685373914|ref|XP_009120273.1| PREDICTED: xyloglucan endotransglucosylase/hydrolase protein 22-like [Brassica rapa]
Bra002733	115.607	169.303	61.9122	0.36569	-1.45131	6.11737e-05	0.00307347	Down Regulation	A10	8017627	8022510	-	2859	Bra002733	GO:0006754;GO:0008553;GO:0016021;GO:0046872;GO:1902600;GO:0005524	K01535	virNOG04331;virNOG29862	FP	sp|P20431|PMA3_ARATH ATPase 3, plasma membrane-type OS=Arabidopsis thaliana GN=AHA3 PE=1 SV=2	gi|685373877|ref|XP_009120261.1| PREDICTED: ATPase 3, plasma membrane-type [Brassica rapa]
Bra002762	1518.13	2570.1	466.161	0.181379	-2.46292	7.37173e-05	0.00358504	Down Regulation	A10	7827343	7833995	-	3222	Bra002762	GO:0005524;GO:0016021;GO:0070588;GO:0005388;GO:0046872;GO:0005516	K01537	virNOG01632	P	sp|Q9LF79|ACA8_ARATH Calcium-transporting ATPase 8, plasma membrane-type OS=Arabidopsis thaliana GN=ACA8 PE=1 SV=1	gi|685373766|ref|XP_009120228.1| PREDICTED: calcium-transporting ATPase 8, plasma membrane-type-like [Brassica rapa] &gt;gi|685373769|ref|XP_009120229.1| PREDICTED: calcium-transporting ATPase 8, plasma membrane-type-like [Brassica rapa]
Bra002784	6.70605	12.77	0.642144	0.0502855	-4.31371	0.00311827	0.0562125	Down Regulation	A10	7667334	7668312	+	633	Bra002784	-	-	virNOG36032	S	-	gi|674900149|emb|CDY32751.1| BnaA10g10980D [Brassica napus]
Bra002812	135.137	191.314	78.9607	0.412729	-1.27673	0.00164826	0.0357673	Down Regulation	A10	7491283	7492924	+	1392	Bra002812	GO:0003723	-	virNOG02506;COG5099	J	sp|Q9LVC3|PUM12_ARATH Pumilio homolog 12 OS=Arabidopsis thaliana GN=APUM12 PE=2 SV=2	gi|685373558|ref|XP_009120163.1| PREDICTED: pumilio homolog 12-like [Brassica rapa]
Bra002831	96.556	157.84	35.2717	0.223465	-2.16188	0.00321508	0.0573527	Down Regulation	A10	7348022	7349947	-	1803	Bra002831	-	-	virNOG09058;euNOG07085	S	-	gi|674900200|emb|CDY32802.1| BnaA10g10470D [Brassica napus]
Bra002843	11.2286	3.61526	18.8418	5.21175	2.38177	0.0230215	0.197621	Up Regulation	A10	7255639	7257482	+	810	Bra002843	GO:0003723	K14945	virNOG04176	A	sp|Q9FKT4|QKIL2_ARATH KH domain-containing protein At5g56140 OS=Arabidopsis thaliana GN=At5g56140 PE=2 SV=1	gi|685373438|ref|XP_009120126.1| PREDICTED: KH domain-containing protein At5g56140 isoform X1 [Brassica rapa]
Bra002847	162.403	317.789	7.01593	0.0220773	-5.50129	5.44349e-06	0.00045912	Down Regulation	A10	7248261	7249737	+	963	Bra002847	GO:0003677	K09422	virNOG06168	K	sp|Q9XHV0|MYB80_ARATH Transcription factor MYB80 OS=Arabidopsis thaliana GN=MYB80 PE=1 SV=1	gi|685373428|ref|XP_009120123.1| PREDICTED: protein ODORANT1 [Brassica rapa]
Bra002849	635.784	948.848	322.72	0.340118	-1.55589	0.000196325	0.00772518	Down Regulation	A10	7236411	7241576	+	2919	Bra002849	GO:0016301;GO:0005737;GO:0016773;GO:0016310;GO:0005524	K12446	virNOG06623	G	sp|O23461|ARAK_ARATH L-arabinokinase OS=Arabidopsis thaliana GN=ARA1 PE=1 SV=1	gi|685373419|ref|XP_009120120.1| PREDICTED: L-arabinokinase [Brassica rapa]
Bra002856	39.0879	53.0163	25.1595	0.474562	-1.07533	0.041163	0.278714	Down Regulation	A10	7173952	7174963	+	930	Bra002856	GO:0008270;GO:0016021	-	KOG0800;virNOG05250	O	sp|Q8GUU2|RIE1_ARATH E3 ubiquitin protein ligase RIE1 OS=Arabidopsis thaliana GN=RIE1 PE=2 SV=1	gi|685373398|ref|XP_009120112.1| PREDICTED: E3 ubiquitin-protein ligase At1g63170 isoform X1 [Brassica rapa]
Bra002857	122.3	197.623	46.9763	0.237706	-2.07275	0.00565383	0.0821979	Down Regulation	A10	7166230	7167204	+	975	Bra002857	GO:0005634;GO:0003677;GO:0006355	-	virNOG33735	S	-	gi|685373396|ref|XP_009120111.1| PREDICTED: uncharacterized protein LOC103845036 [Brassica rapa]
Bra002873	257.313	376.965	137.66	0.36518	-1.45332	0.0449631	0.293303	Down Regulation	A10	7088588	7090585	+	1998	Bra002873	GO:0005524;GO:0006468;GO:0030246;GO:0016021;GO:0004674	-	virNOG07216	T	sp|Q9FHG4|LRKS7_ARATH Probable L-type lectin-domain containing receptor kinase S.7 OS=Arabidopsis thaliana GN=LECRKS7 PE=2 SV=1	gi|685373366|ref|XP_009120100.1| PREDICTED: probable L-type lectin-domain containing receptor kinase S.7 [Brassica rapa]
Bra002886	39.8836	61.4088	18.3584	0.298953	-1.74201	0.000412033	0.0132602	Down Regulation	A10	7029832	7030137	+	306	Bra002886	-	-	virNOG25882;euNOG24800	S	-	gi|685373323|ref|XP_009120085.1| PREDICTED: uncharacterized protein LOC103845010 [Brassica rapa]
Bra002891	41.7001	72.5913	10.8088	0.1489	-2.74759	0.00211141	0.0430392	Down Regulation	A10	7012335	7014041	+	1230	Bra002891	GO:0045490;GO:0042545;GO:0030599;GO:0005618;GO:0045330	K01051	virNOG07122	R	sp|Q9FM79|PME62_ARATH Pectinesterase QRT1 OS=Arabidopsis thaliana GN=QRT1 PE=2 SV=1	gi|685373314|ref|XP_009120081.1| PREDICTED: pectinesterase QRT1 [Brassica rapa]
Bra002916	469.682	742.134	197.23	0.26576	-1.9118	0.0110509	0.126292	Down Regulation	A10	6828366	6830482	-	1023	Bra002916	-	-	euNOG02124;virNOG01159	S	sp|Q3E6Y3|Y1869_ARATH Uncharacterized protein At1g28695 OS=Arabidopsis thaliana GN=At1g28695 PE=2 SV=1	gi|685373197|ref|XP_009120050.1| PREDICTED: uncharacterized protein At1g28695-like [Brassica rapa] &gt;gi|674915819|emb|CDY17318.1| BnaA10g09520D [Brassica napus]
Bra002919	156.763	225.275	88.2504	0.391745	-1.35201	0.000576292	0.0166857	Down Regulation	A10	6806122	6809959	-	1161	Bra002919	GO:0032259;GO:0008168	K18848	virNOG08092	R	sp|Q9FLN8|IAMT1_ARATH Indole-3-acetate O-methyltransferase 1 OS=Arabidopsis thaliana GN=IAMT1 PE=1 SV=1	gi|685373186|ref|XP_009120046.1| PREDICTED: indole-3-acetate O-methyltransferase 1 [Brassica rapa] &gt;gi|674913270|emb|CDY19899.1| BnaC09g31650D [Brassica napus]
Bra002944	137.657	193.343	81.9723	0.423974	-1.23795	1.16978e-05	0.000835301	Down Regulation	A10	6647398	6651034	-	699	Bra002944	GO:0006413;GO:0003743	K03113	virNOG20939	J	sp|P41568|SUI11_ARATH Protein translation factor SUI1 homolog 1 OS=Arabidopsis thaliana GN=At4g27130 PE=1 SV=2	gi|674915793|emb|CDY17292.1| BnaA10g09260D [Brassica napus]
Bra002962	19.3186	3.40413	35.233	10.3501	3.37157	1.42388e-05	0.000984533	Up Regulation	A10	6489907	6491319	+	1413	Bra002962	GO:0016747	-	euNOG23183;virNOG00084	S	sp|Q9SND9|Y3028_ARATH Uncharacterized acetyltransferase At3g50280 OS=Arabidopsis thaliana GN=At3g50280 PE=3 SV=1	gi|685376708|ref|XP_009121271.1| PREDICTED: uncharacterized acetyltransferase At3g50280-like [Brassica rapa]
Bra002992	132.283	77.6885	186.878	2.40547	1.26632	8.24855e-06	0.000635812	Up Regulation	A10	6290635	6292175	+	1125	Bra002992	GO:0046854;GO:0006790;GO:0016311;GO:0008441	K01082	virNOG06294	PF	sp|Q38945|DPNPH_ARATH PAP-specific phosphatase HAL2-like OS=Arabidopsis thaliana GN=AHL PE=2 SV=1	gi|685372931|ref|XP_009119967.1| PREDICTED: PAP-specific phosphatase HAL2-like [Brassica rapa]
Bra002996	12.0202	0	24.0405	Inf	Inf	3.43087e-07	4.35633e-05	Up Regulation	A10	6252472	6253138	-	297	Bra002996	-	-	-	-	-	gi|674870929|emb|CDY63837.1| BnaA10g28760D [Brassica napus]
Bra003016	111.435	149.679	73.19	0.488978	-1.03216	0.00872501	0.108768	Down Regulation	A10	6087034	6089788	-	1248	Bra003016	GO:0016020	-	virNOG05523	C	sp|O60121|YH77_SCHPO Uncharacterized protein C16G5.07c OS=Schizosaccharomyces pombe (strain 972 / ATCC 24843) GN=SPBC16G5.07c PE=3 SV=1	gi|685372858|ref|XP_009119940.1| PREDICTED: stomatin-like protein 2, mitochondrial [Brassica rapa]
Bra003017	8.88778	14.8788	2.89677	0.194691	-2.36074	0.0285552	0.225331	Down Regulation	A10	6085914	6086441	-	408	Bra003017	-	-	virNOG37474	S	-	gi|923676053|ref|XP_013652144.1| PREDICTED: thioredoxin domain-containing protein 3 homolog [Brassica napus] &gt;gi|674885791|emb|CDY46789.1| BnaCnng14580D [Brassica napus]
Bra003040	4.08428	0	8.16855	Inf	Inf	0.00746846	0.0983041	Up Regulation	A10	5892247	5892465	-	219	Bra003040	-	-	virNOG37842	R	-	gi|685372764|ref|XP_009119915.1| PREDICTED: uncharacterized protein LOC103844841 [Brassica rapa] &gt;gi|674918851|emb|CDY14358.1| BnaA10g06970D [Brassica napus]
Bra003044	41.2766	62.8096	19.7436	0.314341	-1.6696	0.0021678	0.0439068	Down Regulation	A10	5842487	5843097	+	453	Bra003044	GO:0009733	K14488	virNOG23894;virNOG22496	S	sp|Q9ZUZ3|SAU32_ARATH Auxin-responsive protein SAUR32 OS=Arabidopsis thaliana GN=SAUR32 PE=2 SV=1	gi|674918859|emb|CDY14366.1| BnaA10g06890D [Brassica napus]
Bra003075	360.443	611.887	109	0.178137	-2.48894	0.0258402	0.212646	Down Regulation	A10	5464198	5465848	-	579	Bra003075	GO:0016021;GO:0008643	K15382	virNOG11991;KOG1623	PR	sp|Q6NQN5|SWET3_ARATH Bidirectional sugar transporter SWEET3 OS=Arabidopsis thaliana GN=SWEET3 PE=1 SV=1	gi|685372595|ref|XP_009119861.1| PREDICTED: bidirectional sugar transporter SWEET3-like isoform X2 [Brassica rapa]
Bra003098	12.733	4.8592	20.6068	4.24078	2.08433	0.0176573	0.166907	Up Regulation	A10	5287537	5288232	-	696	Bra003098	-	-	virNOG23202	T	sp|Q84JK8|MAKR6_ARATH Probable membrane-associated kinase regulator 6 OS=Arabidopsis thaliana GN=MAKR6 PE=2 SV=1	gi|674881839|emb|CDY50490.1| BnaA10g06310D [Brassica napus]
Bra003122	174.736	97.5386	251.934	2.58292	1.369	0.00152843	0.033869	Up Regulation	A10	5006236	5006505	+	270	Bra003122	GO:0016021;GO:0009941	-	virNOG05853	S	sp|O31634|YJCL_BACSU Uncharacterized membrane protein YjcL OS=Bacillus subtilis (strain 168) GN=yjcL PE=4 SV=1	gi|685372431|ref|XP_009119801.1| PREDICTED: uncharacterized protein LOC103844744 [Brassica rapa] &gt;gi|923845810|ref|XP_013702352.1| PREDICTED: uncharacterized membrane protein YjcL-like [Brassica napus] &gt;gi|674882064|emb|CDY50293.1| BnaA10g28370D [Brassica napus]
Bra003217	62.9631	28.3874	97.5389	3.436	1.78073	0.000886933	0.0229542	Up Regulation	A07	15222660	15223556	-	897	Bra003217	-	-	virNOG05407	R	sp|Q9M2S3|AHL15_ARATH AT-hook motif nuclear-localized protein 15 OS=Arabidopsis thaliana GN=AHL15 PE=2 SV=1	gi|685332478|ref|XP_009103959.1| PREDICTED: putative DNA-binding protein ESCAROLA isoform X1 [Brassica rapa] &gt;gi|685332481|ref|XP_009103960.1| PREDICTED: putative DNA-binding protein ESCAROLA isoform X1 [Brassica rapa] &gt;gi|685332483|ref|XP_009103961.1| PREDICTED: putative DNA-binding protein ESCAROLA isoform X1 [Brassica rapa] &gt;gi|685332487|ref|XP_009103963.1| PREDICTED: putative DNA-bin…
Bra003221	89.7532	134.341	45.1656	0.336202	-1.5726	4.07642e-06	0.000359445	Down Regulation	A07	15270048	15271695	+	951	Bra003221	-	K01100	virNOG00870	G	sp|P46283|S17P_ARATH Sedoheptulose-1,7-bisphosphatase, chloroplastic OS=Arabidopsis thaliana GN=At3g55800 PE=2 SV=1	gi|685332508|ref|XP_009103971.1| PREDICTED: sedoheptulose-1,7-bisphosphatase, chloroplastic-like isoform X1 [Brassica rapa]
Bra003233	25.9146	48.6594	3.16975	0.0651415	-3.94028	0.00289438	0.0535875	Down Regulation	A07	15335083	15338622	-	1542	Bra003233	-	K10523	KOG1987;virNOG07179;virNOG33047;NOG194759	SOD	sp|O22891|Y2044_ARATH Putative BTB/POZ domain-containing protein At2g40440 OS=Arabidopsis thaliana GN=At2g40440 PE=3 SV=2	gi|674965396|emb|CDX67639.1| BnaA07g16790D [Brassica napus]
Bra003236	73.6095	114.886	32.3328	0.281434	-1.82913	1.12467e-06	0.000119729	Down Regulation	A07	15348632	15349490	-	525	Bra003236	-	-	virNOG19994	S	-	gi|685332571|ref|XP_009103995.1| PREDICTED: uncharacterized protein LOC103830048 [Brassica rapa]
Bra003238	5.23162	10.4632	0	0	/	0.00145981	0.0327594	Down Regulation	A07	15356083	15357234	-	1152	Bra003238	-	-	virNOG18501;virNOG32249	R	sp|Q9FGS3|FB287_ARATH Putative F-box protein At5g50220 OS=Arabidopsis thaliana GN=At5g50220 PE=4 SV=1	gi|685332578|ref|XP_009103998.1| PREDICTED: probable F-box protein At3g56670 [Brassica rapa]
Bra003239	914.755	416.881	1412.63	3.38856	1.76067	4.20209e-05	0.00229517	Up Regulation	A07	15366761	15368292	-	852	Bra003239	GO:0043565;GO:0006355;GO:0003700	-	virNOG20149	K	sp|Q9LY00|WRK70_ARATH Probable WRKY transcription factor 70 OS=Arabidopsis thaliana GN=WRKY70 PE=2 SV=1	gi|687568640|ref|NP_001288847.1| probable WRKY transcription factor 70 [Brassica rapa] &gt;gi|923662656|ref|XP_013648025.1| PREDICTED: probable WRKY transcription factor 70 [Brassica napus] &gt;gi|562777307|gb|AHB33865.1| WRKY transcription factor 70 [Brassica rapa] &gt;gi|674965402|emb|CDX67645.1| BnaA07g16850D [Brassica napus]
Bra003245	66.6719	93.4327	39.9112	0.427165	-1.22714	0.00123442	0.029005	Down Regulation	A07	15409125	15410908	-	1128	Bra003245	GO:0022857;GO:0055085;GO:0016021	-	virNOG29834	S	sp|Q9LXX8|WTR27_ARATH WAT1-related protein At3g56620 OS=Arabidopsis thaliana GN=At3g56620 PE=2 SV=1	gi|685332613|ref|XP_009104012.1| PREDICTED: WAT1-related protein At3g56620-like [Brassica rapa] &gt;gi|674862508|emb|CDY68855.1| BnaAnng28570D [Brassica napus]
Bra003273	351.48	100.061	602.899	6.0253	2.59103	0.00208489	0.042623	Up Regulation	A07	15597134	15598247	-	1020	Bra003273	GO:0004553;GO:0005975	-	virNOG04186	R	sp|F4J270|BG3_ARATH Probable glucan endo-1,3-beta-glucosidase BG3 OS=Arabidopsis thaliana GN=BG3 PE=2 SV=1	gi|685332702|ref|XP_009104047.1| PREDICTED: glucan endo-1,3-beta-glucosidase, acidic isoform-like [Brassica rapa]
Bra003282	4.01942	8.03884	0	0	/	0.00717772	0.0960643	Down Regulation	A07	15648029	15649484	-	1038	Bra003282	GO:0016021	-	virNOG01059	S	sp|Q9LV85|CPR5_ARATH Protein CPR-5 OS=Arabidopsis thaliana GN=CPR5 PE=1 SV=1	gi|685332745|ref|XP_009104058.1| PREDICTED: protein CPR-5-like [Brassica rapa] &gt;gi|674965448|emb|CDX67691.1| BnaA07g17310D [Brassica napus]
Bra003293	23.8588	47.7177	0	0	/	0.000840727	0.0220892	Down Regulation	A07	15717132	15717977	-	846	Bra003293	GO:0009055;GO:0016021	-	virNOG18485	R	sp|P80728|MAVI_CUCPE Mavicyanin OS=Cucurbita pepo PE=1 SV=1	gi|685332772|ref|XP_009104069.1| PREDICTED: early nodulin-20-like [Brassica rapa]
Bra003294	4.43252	8.86504	0	0	/	0.00434725	0.0702116	Down Regulation	A07	15718889	15726954	+	4743	Bra003294	-	K02999	virNOG03418	K	sp|Q9SVY0|NRPA1_ARATH DNA-directed RNA polymerase I subunit 1 OS=Arabidopsis thaliana GN=NRPA1 PE=3 SV=1	gi|685332775|ref|XP_009104070.1| PREDICTED: DNA-directed RNA polymerase I subunit rpa1-like [Brassica rapa]
Bra003312	26.5925	16.5704	36.6146	2.20964	1.14381	0.0455939	0.295645	Up Regulation	A07	15827951	15830587	+	252	Bra003312	GO:0016021	-	-	-	-	gi|674927007|emb|CDY06200.1| BnaA09g50030D [Brassica napus]
Bra003317	6.15869	0.673901	11.6435	17.2778	4.11084	0.00773548	0.100561	Up Regulation	A07	15853106	15853816	-	711	Bra003317	GO:0046872	-	virNOG19855	R	sp|Q84WI0|GIS_ARATH Zinc finger protein GIS OS=Arabidopsis thaliana GN=GIS PE=1 SV=1	gi|685332853|ref|XP_009104104.1| PREDICTED: zinc finger protein GIS-like [Brassica rapa]
Bra003320	93.2979	128.883	57.7131	0.447795	-1.15909	0.000344557	0.0117199	Down Regulation	A07	15864501	15866258	-	915	Bra003320	GO:0003700;GO:0006355;GO:0043565	-	virNOG03470	K	sp|Q9M2K4|BZP61_ARATH Basic leucine zipper 61 OS=Arabidopsis thaliana GN=BZIP61 PE=1 SV=1	gi|685332859|ref|XP_009104108.1| PREDICTED: transcription factor RF2b-like [Brassica rapa]
Bra003356	63.898	91.3711	36.4249	0.398648	-1.32681	0.000699159	0.0193602	Down Regulation	A07	16064401	16069860	+	822	Bra003356	GO:0003700;GO:0005634;GO:0003677;GO:0006355;GO:0046983	K09264	virNOG04525;COG5068;virNOG02205	K	sp|P29381|AGL1_ARATH Agamous-like MADS-box protein AGL1 OS=Arabidopsis thaliana GN=AGL1 PE=1 SV=1	gi|674965522|emb|CDX67765.1| BnaA07g18050D [Brassica napus]
Bra003368	22.7737	8.49291	37.0545	4.36299	2.12532	0.00430403	0.0697069	Up Regulation	A07	16156449	16157773	-	615	Bra003368	-	-	virNOG35373	R	sp|Q8GW80|FBL65_ARATH F-box/LRR-repeat protein At3g59210 OS=Arabidopsis thaliana GN=At3g59210 PE=2 SV=1	gi|674965545|emb|CDX67788.1| BnaA07g18280D [Brassica napus]
Bra003372	14.5502	7.18379	21.9166	3.05084	1.60921	0.0395044	0.272827	Up Regulation	A07	16174871	16176883	-	1014	Bra003372	GO:0016021;GO:0006810	K15287	COG0697;virNOG05499	GES	sp|Q5T1Q4|S35F1_HUMAN Solute carrier family 35 member F1 OS=Homo sapiens GN=SLC35F1 PE=2 SV=2	gi|685333067|ref|XP_009104197.1| PREDICTED: solute carrier family 35 member F1-like [Brassica rapa] &gt;gi|923675488|ref|XP_013651993.1| PREDICTED: solute carrier family 35 member F1-like [Brassica napus]
Bra003378	7.65731	14.7045	0.610081	0.0414893	-4.59112	0.00856987	0.107386	Down Regulation	A07	16194202	16195508	+	981	Bra003378	GO:0046835;GO:0004747;GO:0006014	K00847	virNOG07007	G	sp|Q9M1B9|SCRK4_ARATH Probable fructokinase-4 OS=Arabidopsis thaliana GN=At3g59480 PE=2 SV=1	gi|685333093|ref|XP_009104208.1| PREDICTED: probable fructokinase-4 [Brassica rapa]
Bra003380	4164.29	8327.33	1.25222	0.000150375	-12.6991	1.25421e-07	1.75881e-05	Down Regulation	A07	16198255	16199481	-	1227	Bra003380	-	-	virNOG06247	R	sp|Q9LUL4|SRF7_ARATH Protein STRUBBELIG-RECEPTOR FAMILY 7 OS=Arabidopsis thaliana GN=SRF7 PE=1 SV=1	gi|685333098|ref|XP_009104211.1| PREDICTED: probable LRR receptor-like serine/threonine-protein kinase At4g36180 [Brassica rapa] &gt;gi|922512686|ref|XP_013591993.1| PREDICTED: probable LRR receptor-like serine/threonine-protein kinase At4g36180 [Brassica oleracea var. oleracea] &gt;gi|923671955|ref|XP_013650983.1| PREDICTED: probable LRR receptor-like serine/threonine-protein kinase At4g36180 [B…
Bra003399	57.705	90.3967	25.0133	0.276706	-1.85357	0.00977172	0.116892	Down Regulation	A07	16297216	16297686	-	471	Bra003399	GO:0006511	K03094	virNOG17546;COG5201	O	sp|Q39255|SKP1A_ARATH SKP1-like protein 1A OS=Arabidopsis thaliana GN=SKP1A PE=1 SV=1	gi|685333176|ref|XP_009104240.1| PREDICTED: SKP1-like protein 1A [Brassica rapa]
Bra003402	696.138	1003.68	388.594	0.387168	-1.36897	0.00188002	0.0393416	Down Regulation	A07	16312446	16318147	-	4485	Bra003402	GO:0055085;GO:0016021;GO:0042626;GO:0005524	-	virNOG02690	Q	sp|Q9M1C7|AB9C_ARATH ABC transporter C family member 9 OS=Arabidopsis thaliana GN=ABCC9 PE=2 SV=2	gi|685333183|ref|XP_009104243.1| PREDICTED: putative ABC transporter C family member 15 isoform X1 [Brassica rapa] &gt;gi|923663473|ref|XP_013648271.1| PREDICTED: putative ABC transporter C family member 15 isoform X1 [Brassica napus]
Bra003411	260.684	137.195	384.173	2.8002	1.48553	0.000256876	0.00949162	Up Regulation	A07	16356771	16359832	+	804	Bra003411	-	-	virNOG10244	G	-	gi|685333228|ref|XP_009104261.1| PREDICTED: uncharacterized protein LOC103830256 [Brassica rapa]
Bra003412	146.807	53.3313	240.283	4.50548	2.17168	3.82767e-14	2.02507e-11	Up Regulation	A07	16362464	16363788	+	810	Bra003412	-	-	virNOG10244	G	-	gi|685336467|ref|XP_009105525.1| PREDICTED: uncharacterized protein LOC103831373 [Brassica rapa]
Bra003415	26.8774	13.3591	40.3957	3.02383	1.59638	0.0070803	0.095007	Up Regulation	A07	16372860	16373591	+	732	Bra003415	GO:0006355;GO:0003677;GO:0005634;GO:0003700	-	virNOG31634;virNOG20761	K	sp|Q9M210|ERF35_ARATH Ethylene-responsive transcription factor ERF035 OS=Arabidopsis thaliana GN=ERF035 PE=2 SV=1	gi|685333234|ref|XP_009104264.1| PREDICTED: ethylene-responsive transcription factor ERF035-like [Brassica rapa]
Bra003420	11.9188	18.8542	4.98337	0.264311	-1.91969	0.0322536	0.242932	Down Regulation	A07	16408014	16408821	+	663	Bra003420	GO:0019901;GO:0000079	-	virNOG15376;NOG89400	RS	sp|Q9M205|CCU22_ARATH Cyclin-U2-2 OS=Arabidopsis thaliana GN=CYCU2-2 PE=1 SV=1	gi|923675441|ref|XP_013651978.1| PREDICTED: cyclin-U2-2-like [Brassica napus] &gt;gi|923675634|ref|XP_013652032.1| PREDICTED: cyclin-U2-2-like [Brassica napus] &gt;gi|674965591|emb|CDX67834.1| BnaA07g18740D [Brassica napus]
Bra003422	76.0183	120.586	31.4508	0.260817	-1.93889	0.00214432	0.0435322	Down Regulation	A07	16412495	16413388	+	894	Bra003422	-	-	virNOG16426;virNOG08474;KOG1721	KR	sp|Q9M202|ZAT9_ARATH Zinc finger protein ZAT9 OS=Arabidopsis thaliana GN=ZAT9 PE=2 SV=1	gi|685333260|ref|XP_009104273.1| PREDICTED: zinc finger protein ZAT9-like [Brassica rapa]
Bra003463	9.0523	16.5717	1.53292	0.0925025	-3.43436	0.00288012	0.0534349	Down Regulation	A07	16602929	16603702	-	564	Bra003463	-	K14496	virNOG01560;virNOG31801	RS	sp|Q1ECF1|PYL7_ARATH Abscisic acid receptor PYL7 OS=Arabidopsis thaliana GN=PYL7 PE=1 SV=1	gi|685333419|ref|XP_009104333.1| PREDICTED: abscisic acid receptor PYL9-like [Brassica rapa]
Bra003480	349.043	159.144	538.941	3.38651	1.7598	1.35845e-16	1.12939e-13	Up Regulation	A07	16683851	16685206	+	1356	Bra003480	GO:0016021	-	-	-	-	gi|674876753|emb|CDY55529.1| BnaA04g29530D [Brassica napus]
Bra003483	183.4	283.843	82.9576	0.292266	-1.77465	0.0152288	0.151975	Down Regulation	A07	16704117	16705474	-	924	Bra003483	-	-	virNOG27773	K	sp|Q8L5W7|PIF6_ARATH Transcription factor PIF6 OS=Arabidopsis thaliana GN=PIF6 PE=1 SV=1	gi|685333496|ref|XP_009104362.1| PREDICTED: transcription factor PIF6-like isoform X3 [Brassica rapa]
Bra003486	13.2335	26.1619	0.305041	0.0116597	-6.42232	0.016735	0.161512	Down Regulation	A07	16722909	16724983	-	1386	Bra003486	GO:0006433;GO:0005737;GO:0004827;GO:0005524	K01881	COG0442;virNOG06595	J	sp|Q9M1R2|SYPC_ARATH Proline--tRNA ligase, cytoplasmic OS=Arabidopsis thaliana GN=At3g62120 PE=1 SV=1	gi|685333513|ref|XP_009104369.1| PREDICTED: putative proline--tRNA ligase C19C7.06 [Brassica rapa]
Bra003490	221.818	426.393	17.2423	0.0404375	-4.62816	0.0099449	0.118083	Down Regulation	A07	16736177	16741372	-	3879	Bra003490	GO:0005886;GO:0016021;GO:0010315;GO:0010329;GO:0042626;GO:0060919;GO:0005524;GO:0005774;GO:0010328;GO:0055085;GO:0010540	K05658	virNOG05516	Q	sp|Q9M1Q9|AB21B_ARATH ABC transporter B family member 21 OS=Arabidopsis thaliana GN=ABCB21 PE=1 SV=2	gi|685333521|ref|XP_009104372.1| PREDICTED: ABC transporter B family member 21 [Brassica rapa] &gt;gi|685333524|ref|XP_009104373.1| PREDICTED: ABC transporter B family member 21 [Brassica rapa]
Bra003499	314.504	442.581	186.428	0.421228	-1.24733	1.35617e-05	0.000947092	Down Regulation	A07	16770648	16771037	+	390	Bra003499	-	-	virNOG23430;virNOG34026	R	sp|Q9LZP9|CP122_ARATH Calvin cycle protein CP12-2, chloroplastic OS=Arabidopsis thaliana GN=CP12-2 PE=1 SV=1	gi|685333555|ref|XP_009104385.1| PREDICTED: calvin cycle protein CP12-2, chloroplastic-like [Brassica rapa]
Bra003505	9.14774	18.2955	0	0	/	0.00955288	0.115302	Down Regulation	A07	16789630	16791039	+	1410	Bra003505	GO:0015031;GO:0016021	K10956	COG0201;virNOG01176	OU	sp|Q54XK2|SC61A_DICDI Protein transport protein Sec61 subunit alpha OS=Dictyostelium discoideum GN=sec61a PE=3 SV=1	gi|685333566|ref|XP_009104391.1| PREDICTED: protein transport protein Sec61 subunit alpha-like [Brassica rapa]
Bra003506	7.55577	14.1887	0.92284	0.0650405	-3.94252	0.00302025	0.0551226	Down Regulation	A07	16792297	16793439	+	1032	Bra003506	-	-	euNOG27750;NOG109437;virNOG30327	SWR	sp|Q9LZJ7|PRP3_ARATH Proline-rich protein 3 OS=Arabidopsis thaliana GN=PRP3 PE=2 SV=1	gi|685333569|ref|XP_009104392.1| PREDICTED: proline-rich protein 3-like [Brassica rapa]
Bra003507	49.1592	72.4491	25.8694	0.357069	-1.48572	0.000812328	0.0215708	Down Regulation	A07	16795425	16796135	-	711	Bra003507	GO:0008270;GO:0016021	-	virNOG26337;virNOG35284	O	sp|Q9LZJ6|ATL5_ARATH RING-H2 finger protein ATL5 OS=Arabidopsis thaliana GN=ATL5 PE=2 SV=1	gi|685333571|ref|XP_009104393.1| PREDICTED: LOW QUALITY PROTEIN: RING-H2 finger protein ATL5-like [Brassica rapa]
Bra003520	116.246	73.1253	159.366	2.17936	1.12391	0.000183995	0.00738476	Up Regulation	A07	16866063	16867298	+	1077	Bra003520	GO:0008152;GO:0016787	K14493	virNOG10077	T	sp|Q9LYC1|GID1B_ARATH Gibberellin receptor GID1B OS=Arabidopsis thaliana GN=GID1B PE=1 SV=1	gi|685333607|ref|XP_009104407.1| PREDICTED: gibberellin receptor GID1B-like [Brassica rapa]
Bra003523	1079.16	2103.92	54.405	0.0258589	-5.27319	0.000563608	0.0164643	Down Regulation	A07	16891454	16892149	+	669	Bra003523	-	-	virNOG23396;virNOG25329	R	-	gi|923675709|ref|XP_013652055.1| PREDICTED: histidine-rich glycoprotein-like [Brassica napus]
Bra003527	1461.21	875.856	2046.56	2.33664	1.22444	0.0299568	0.23209	Up Regulation	A07	16917225	16922231	-	4323	Bra003527	GO:0005886;GO:0005739;GO:0042742;GO:0005524;GO:0009627;GO:0005774;GO:0071366;GO:0031348;GO:0009817;GO:0016021;GO:0042344;GO:0015086;GO:0009941;GO:0070574;GO:0052544;GO:0016887;GO:0009737	-	virNOG03762	Q	sp|Q9XIE2|AB36G_ARATH ABC transporter G family member 36 OS=Arabidopsis thaliana GN=ABCG36 PE=1 SV=1	gi|685333630|ref|XP_009104417.1| PREDICTED: ABC transporter G family member 36 [Brassica rapa]
Bra003529	12.7366	20.4667	5.00652	0.244619	-2.03139	0.0203259	0.18297	Down Regulation	A07	16926329	16926859	+	531	Bra003529	-	-	virNOG16240	S	-	gi|685333640|ref|XP_009104422.1| PREDICTED: uncharacterized protein LOC103830397 [Brassica rapa]
Bra003532	40.3603	62.8276	17.893	0.284796	-1.812	0.000250167	0.00931273	Down Regulation	A07	16930309	16930909	+	528	Bra003532	-	-	virNOG21293	R	sp|P80728|MAVI_CUCPE Mavicyanin OS=Cucurbita pepo PE=1 SV=1	gi|685333642|ref|XP_009104423.1| PREDICTED: early nodulin-like protein 3 isoform X1 [Brassica rapa]
Bra003535	27.5156	7.75846	47.2728	6.09306	2.60717	0.000516628	0.015538	Up Regulation	A07	16953640	16957383	+	2253	Bra003535	GO:0005634;GO:0008289;GO:0006355;GO:0043565	K09338	NOG38007;virNOG08626	K	sp|P46607|HGL2_ARATH Homeobox-leucine zipper protein GLABRA 2 OS=Arabidopsis thaliana GN=GL2 PE=2 SV=3	gi|685333655|ref|XP_009104428.1| PREDICTED: homeobox-leucine zipper protein GLABRA 2 [Brassica rapa]
Bra003552	13.0026	26.0052	0	0	/	0.00175846	0.0375547	Down Regulation	A07	17028623	17029433	+	468	Bra003552	GO:0008641	K10684	KOG2044;KOG2014;virNOG01811	LOA	sp|Q8VY78|SAE1A_ARATH SUMO-activating enzyme subunit 1A OS=Arabidopsis thaliana GN=SAE1A PE=1 SV=1	gi|674884304|emb|CDY48184.1| BnaA04g15480D [Brassica napus]
Bra003577	134.609	214.496	54.7219	0.255118	-1.97076	0.00245328	0.04783	Down Regulation	A07	17167887	17169770	-	831	Bra003577	-	K14298	virNOG01652;KOG0647	A	sp|Q38942|RAE1_ARATH Protein RAE1 OS=Arabidopsis thaliana GN=RAE1 PE=1 SV=2	gi|685333769|ref|XP_009104475.1| PREDICTED: rae1-like protein At1g80670 [Brassica rapa]
Bra003579	7.73092	15.1568	0.305041	0.0201257	-5.63482	0.015767	0.155391	Down Regulation	A07	17176563	17178192	+	702	Bra003579	-	K17824	virNOG06384;NOG06755	RS	sp|Q1RMX9|DCNL5_BOVIN DCN1-like protein 5 OS=Bos taurus GN=DCUN1D5 PE=2 SV=1	gi|685336559|ref|XP_009105562.1| PREDICTED: DCN1-like protein 4 [Brassica rapa] &gt;gi|674965717|emb|CDX67960.1| BnaA07g20000D [Brassica napus]
Bra003610	91.3217	170.678	11.965	0.0701027	-3.83439	0.0283384	0.224283	Down Regulation	A07	17328341	17330460	-	1029	Bra003610	GO:0005886;GO:0016021	-	virNOG03962;virNOG33187	TDK	sp|Q8L8W0|ALIS5_ARATH ALA-interacting subunit 5 OS=Arabidopsis thaliana GN=ALIS5 PE=1 SV=1	gi|685333887|ref|XP_009104529.1| PREDICTED: ALA-interacting subunit 5 [Brassica rapa]
Bra003611	50.9966	71.0442	30.9491	0.435631	-1.19882	0.00510713	0.0773999	Down Regulation	A07	17336273	17337859	+	1032	Bra003611	GO:0003677;GO:0005634;GO:0009908;GO:0010089;GO:0010088;GO:0003700;GO:0005739;GO:0045893	-	virNOG05240;euNOG08594	K	sp|Q9SAK5|APL_ARATH Myb family transcription factor APL OS=Arabidopsis thaliana GN=APL PE=1 SV=2	gi|685333891|ref|XP_009104530.1| PREDICTED: myb family transcription factor APL-like isoform X1 [Brassica rapa]
Bra003613	41.0407	16.038	66.0434	4.11794	2.04192	0.0165892	0.160728	Up Regulation	A07	17349016	17350269	-	1113	Bra003613	-	-	virNOG04550;virNOG31000	OD	sp|Q6XPT5|MCA7_ARATH Metacaspase-7 OS=Arabidopsis thaliana GN=AMC7 PE=1 SV=1	gi|685333903|ref|XP_009104536.1| PREDICTED: metacaspase-7 [Brassica rapa]
Bra003680	332.941	143.967	521.916	3.62524	1.85808	0.0136627	0.142793	Up Regulation	A07	17712397	17713826	-	1137	Bra003680	GO:0046983;GO:0008171;GO:0032259	K13066	KOG3178;virNOG09300	R	sp|Q9LPU5|IGMT1_ARATH Indole glucosinolate O-methyltransferase 1 OS=Arabidopsis thaliana GN=IGMT1 PE=1 SV=1	gi|685334089|ref|XP_009104612.1| PREDICTED: caffeic acid 3-O-methyltransferase-like isoform X1 [Brassica rapa] &gt;gi|685334091|ref|XP_009104613.1| PREDICTED: caffeic acid 3-O-methyltransferase-like isoform X1 [Brassica rapa]
Bra003707	355.172	56.8859	653.459	11.4872	3.52195	3.18226e-05	0.00186128	Up Regulation	A07	17900548	17902240	+	1077	Bra003707	GO:0046983;GO:0032259;GO:0008171	K13066	virNOG30200;virNOG33656	R	sp|Q9SRD4|IGMT5_ARATH Indole glucosinolate O-methyltransferase 5 OS=Arabidopsis thaliana GN=IGMT5 PE=2 SV=1	gi|685334203|ref|XP_009104659.1| PREDICTED: LOW QUALITY PROTEIN: caffeic acid 3-O-methyltransferase [Brassica rapa]
Bra003720	3.03946	6.07892	0	0	/	0.0243012	0.204519	Down Regulation	A07	17977092	17977649	-	558	Bra003720	GO:0008270;GO:0016021	-	virNOG18351;virNOG19230	O	sp|Q8LC69|ATL8_ARATH RING-H2 finger protein ATL8 OS=Arabidopsis thaliana GN=ATL8 PE=2 SV=2	gi|685334243|ref|XP_009104676.1| PREDICTED: RING-H2 finger protein ATL8-like [Brassica rapa]
Bra003721	25.7679	43.4478	8.08795	0.186153	-2.42544	0.0139237	0.144612	Down Regulation	A07	17985739	17987023	-	495	Bra003721	-	-	virNOG17864	P	sp|Q9FPG2|OP21B_ARATH Outer envelope pore protein 21B, chloroplastic OS=Arabidopsis thaliana GN=OEP21B PE=2 SV=1	gi|685334246|ref|XP_009104677.1| PREDICTED: outer envelope pore protein 21B, chloroplastic-like [Brassica rapa]
Bra003728	252.847	397.314	108.38	0.272783	-1.87417	0.0136625	0.142793	Down Regulation	A07	18010239	18012742	+	1254	Bra003728	-	-	virNOG06363	S	-	gi|685334269|ref|XP_009104685.1| PREDICTED: uncharacterized protein LOC103830621 [Brassica rapa]
Bra003737	74.2318	127.747	20.7168	0.162171	-2.62442	0.000781156	0.0209647	Down Regulation	A07	18059864	18063228	-	969	Bra003737	GO:0006629;GO:0016021;GO:0016298	-	virNOG33061;virNOG08428	I	sp|Q94CH8|EXL1_ARATH GDSL esterase/lipase EXL1 OS=Arabidopsis thaliana GN=EXL1 PE=2 SV=1	gi|923675999|ref|XP_013652129.1| PREDICTED: GDSL esterase/lipase EXL1-like [Brassica napus] &gt;gi|674856551|emb|CDY70534.1| BnaAnng34060D [Brassica napus]
Bra003744	4.98813	9.97626	0	0	/	0.0134858	0.141879	Down Regulation	A07	18092202	18094214	+	2013	Bra003744	GO:0005524;GO:0004386;GO:0003676	K12820	COG1643;virNOG01441	LA	sp|O22899|PRP43_ARATH Probable pre-mRNA-splicing factor ATP-dependent RNA helicase DEAH3 OS=Arabidopsis thaliana GN=At2g47250 PE=2 SV=1	gi|685336588|ref|XP_009105574.1| PREDICTED: probable pre-mRNA-splicing factor ATP-dependent RNA helicase [Brassica rapa]
Bra003778	531.868	324.753	738.982	2.27552	1.1862	2.45661e-05	0.00150227	Up Regulation	A07	18300711	18301880	+	669	Bra003778	-	K13464	virNOG24010	K	sp|Q9S7M2|TI10B_ARATH Protein TIFY 10B OS=Arabidopsis thaliana GN=TIFY10B PE=1 SV=1	gi|685334411|ref|XP_009104735.1| PREDICTED: protein TIFY 10B-like isoform X2 [Brassica rapa]
Bra003799	211.448	310.537	112.358	0.361819	-1.46666	0.00663287	0.0907905	Down Regulation	A07	18411410	18413223	+	1113	Bra003799	GO:0016788	-	COG3240;virNOG03483	RI	sp|Q9CA68|GDL31_ARATH GDSL esterase/lipase At1g74460 OS=Arabidopsis thaliana GN=At1g74460 PE=2 SV=1	gi|685334479|ref|XP_009104760.1| PREDICTED: GDSL esterase/lipase At1g74460 [Brassica rapa] &gt;gi|923913428|ref|XP_013726370.1| PREDICTED: GDSL esterase/lipase At1g74460-like [Brassica napus] &gt;gi|674965939|emb|CDX68182.1| BnaA07g22220D [Brassica napus]
Bra003800	69.3978	92.9758	45.8199	0.492815	-1.02088	0.00469181	0.0735978	Down Regulation	A07	18413702	18414203	-	288	Bra003800	-	-	virNOG36627;virNOG02232	S	-	gi|685334482|ref|XP_009104761.1| PREDICTED: uncharacterized protein LOC103830699 [Brassica rapa] &gt;gi|923913431|ref|XP_013726372.1| PREDICTED: uncharacterized protein LOC106430141 [Brassica napus] &gt;gi|674965940|emb|CDX68183.1| BnaA07g22230D [Brassica napus]
Bra003801	338.626	185.031	492.221	2.66021	1.41154	0.0017518	0.0375502	Up Regulation	A07	18418243	18421665	-	795	Bra003801	GO:0003677	K09422	virNOG28979;COG5147	K	sp|Q9LE63|MY106_ARATH Transcription factor MYB106 OS=Arabidopsis thaliana GN=MYB106 PE=2 SV=1	gi|685334484|ref|XP_009104762.1| PREDICTED: transcription factor MYB122-like [Brassica rapa]
Bra003807	350.465	589.491	111.44	0.189045	-2.4032	0.00469097	0.0735978	Down Regulation	A07	18442663	18445750	+	2649	Bra003807	GO:0005524;GO:0019538	K03695	COG0542;virNOG04497	O	sp|P42730|CLPB1_ARATH Chaperone protein ClpB1 OS=Arabidopsis thaliana GN=CLPB1 PE=1 SV=2	gi|685334506|ref|XP_009104769.1| PREDICTED: LOW QUALITY PROTEIN: chaperone protein ClpB1-like [Brassica rapa]
Bra003811	49.441	6.07892	92.8031	15.2664	3.93229	4.03774e-05	0.00222382	Up Regulation	A07	18455081	18457582	+	741	Bra003811	-	K03028	COG0534;KOG2005;virNOG08540	VO	sp|Q6XJG8|PSD2B_ARATH 26S proteasome non-ATPase regulatory subunit 2 homolog B OS=Arabidopsis thaliana GN=RPN1B PE=1 SV=1	gi|674868832|emb|CDY65736.1| BnaCnng48550D [Brassica napus]
Bra003813	30.4036	16.7545	44.0526	2.62929	1.39468	0.0118109	0.131133	Up Regulation	A07	18461813	18464156	-	1239	Bra003813	GO:0008889;GO:0006629	K01126	virNOG03028	C	sp|Q9C907|GDPD5_ARATH Glycerophosphodiester phosphodiesterase GDPD5 OS=Arabidopsis thaliana GN=GDPD5 PE=2 SV=1	gi|674965952|emb|CDX68195.1| BnaA07g22350D [Brassica napus]
Bra003816	5.10124	0.708523	9.49396	13.3997	3.74412	0.0454836	0.295204	Up Regulation	A07	18475074	18478162	+	2748	Bra003816	-	-	virNOG06218;KOG0619	TR	-	gi|685334537|ref|XP_009104779.1| PREDICTED: LRR receptor-like serine/threonine-protein kinase FLS2 isoform X1 [Brassica rapa]
Bra003840	818.747	1293.2	344.295	0.266235	-1.90923	3.30097e-10	8.93513e-08	Down Regulation	A07	18579179	18583867	-	1521	Bra003840	GO:0006656;GO:0000234;GO:0032259	K05929	virNOG08053	I	sp|Q9C6B9|PEAM3_ARATH Phosphoethanolamine N-methyltransferase 3 OS=Arabidopsis thaliana GN=NMT3 PE=2 SV=2	gi|685334628|ref|XP_009104804.1| PREDICTED: phosphoethanolamine N-methyltransferase 3 [Brassica rapa]
Bra003846	183.646	107.917	259.375	2.40347	1.26512	0.000263759	0.00970487	Up Regulation	A07	18619746	18622532	+	2118	Bra003846	GO:0005634;GO:0043565;GO:0008289;GO:0006355	K09338	virNOG08996	K	sp|Q9FX31|HDG11_ARATH Homeobox-leucine zipper protein HDG11 OS=Arabidopsis thaliana GN=HDG11 PE=1 SV=1	gi|685334653|ref|XP_009104812.1| PREDICTED: homeobox-leucine zipper protein HDG11-like [Brassica rapa]
Bra003874	369.149	499.234	239.063	0.47886	-1.06232	2.41463e-07	3.13436e-05	Down Regulation	A07	18772263	18772886	+	624	Bra003874	GO:0045735;GO:0005576;GO:0030145	-	virNOG13595	R	sp|P46271|GLP1_BRANA Germin-like protein 1 OS=Brassica napus GN=GER1 PE=2 SV=1	gi|685334740|ref|XP_009104850.1| PREDICTED: germin-like protein 1 [Brassica rapa]
Bra003889	186.115	113.292	258.938	2.28558	1.19256	3.05906e-06	0.000284843	Up Regulation	A07	18856420	18859458	-	2901	Bra003889	GO:0004672;GO:0016021;GO:0005524;GO:0006468	-	virNOG06006	T	sp|Q9C7T7|CEPR2_ARATH Receptor protein-tyrosine kinase CEPR2 OS=Arabidopsis thaliana GN=CEPR2 PE=1 SV=1	gi|685334780|ref|XP_009104866.1| PREDICTED: receptor-like protein kinase HSL1 [Brassica rapa]
Bra003906	339.811	218.625	460.996	2.10861	1.07629	0.0134521	0.141831	Up Regulation	A07	18941046	18943215	-	1545	Bra003906	GO:0015770;GO:0005887;GO:0008515	K15378	virNOG03948	G	sp|Q39232|SUC1_ARATH Sucrose transport protein SUC1 OS=Arabidopsis thaliana GN=SUC1 PE=1 SV=1	gi|685334830|ref|XP_009104886.1| PREDICTED: sucrose transport protein SUC1-like [Brassica rapa] &gt;gi|356463788|gb|AET08928.1| sucrose transporter [Brassica napus]
Bra003915	377.713	611.443	143.983	0.23548	-2.08632	0.000251338	0.00934634	Down Regulation	A07	19003782	19006385	+	1947	Bra003915	GO:0005737;GO:0003723;GO:0000166	K13126	virNOG00187;KOG0123	A	sp|Q05196|PABP5_ARATH Polyadenylate-binding protein 5 OS=Arabidopsis thaliana GN=PAB5 PE=1 SV=3	gi|685334855|ref|XP_009104896.1| PREDICTED: polyadenylate-binding protein 5-like [Brassica rapa]
Bra003925	120.239	76.167	164.31	2.15724	1.10919	0.00207795	0.042531	Up Regulation	A07	19068654	19071071	-	2418	Bra003925	GO:0016021	-	COG4886;virNOG10224	SR	sp|Q9C9H7|RLP12_ARATH Receptor-like protein 12 OS=Arabidopsis thaliana GN=RLP12 PE=2 SV=2	gi|685334899|ref|XP_009104914.1| PREDICTED: receptor-like protein 12 [Brassica rapa]
Bra003935	169.909	233.747	106.071	0.453784	-1.13992	0.0299464	0.232078	Down Regulation	A07	19110452	19112329	-	1386	Bra003935	GO:0015297;GO:0016021;GO:0015238;GO:0006855	K03327	virNOG03275;virNOG03991	S	sp|Q9C994|DTX14_ARATH Protein DETOXIFICATION 14 OS=Arabidopsis thaliana GN=DTX14 PE=3 SV=1	gi|685334932|ref|XP_009104925.1| PREDICTED: MATE efflux family protein 5-like [Brassica rapa]
Bra003947	890.234	245.446	1535.02	6.25399	2.64478	0.000556677	0.0163252	Up Regulation	A07	19197854	19198989	-	663	Bra003947	-	K13464	virNOG27842	K	sp|Q8W4J8|TIF7_ARATH Protein TIFY 7 OS=Arabidopsis thaliana GN=TIFY7 PE=1 SV=2	gi|685334976|ref|XP_009104945.1| PREDICTED: protein TIFY 7-like [Brassica rapa]
Bra003952	8.48398	16.6552	0.312759	0.0187785	-5.73478	0.00388108	0.0651223	Down Regulation	A07	19216211	19217106	+	531	Bra003952	-	-	KOG0504;virNOG12882	R	sp|Q29Q26|AKR2B_ARATH Ankyrin repeat domain-containing protein 2B OS=Arabidopsis thaliana GN=AKR2B PE=1 SV=1	gi|685336622|ref|XP_009105590.1| PREDICTED: ankyrin repeat domain-containing protein 2-like [Brassica rapa]
Bra003978	19.8578	29.8361	9.87945	0.331124	-1.59455	0.02163	0.19039	Down Regulation	A07	19358376	19359104	-	729	Bra003978	GO:0005215;GO:0016021;GO:0006810	-	KOG1237;virNOG06773	PE	sp|Q8RX77|PTR21_ARATH Protein NRT1/ PTR FAMILY 2.13 OS=Arabidopsis thaliana GN=NPF2.13 PE=1 SV=1	gi|685336629|ref|XP_009105593.1| PREDICTED: protein NRT1/ PTR FAMILY 2.13-like [Brassica rapa]
Bra003979	35.2823	54.5084	16.0563	0.294565	-1.76334	0.000750912	0.0203732	Down Regulation	A07	19359591	19366603	-	1035	Bra003979	GO:0005215;GO:0016021;GO:0006810	-	KOG1237;virNOG06773	PE	sp|Q8RX77|PTR21_ARATH Protein NRT1/ PTR FAMILY 2.13 OS=Arabidopsis thaliana GN=NPF2.13 PE=1 SV=1	gi|923666028|ref|XP_013649080.1| PREDICTED: protein NRT1/ PTR FAMILY 2.13-like [Brassica napus] &gt;gi|674884095|emb|CDY48389.1| BnaA07g24080D [Brassica napus]
Bra003980	98.2952	51.9455	144.645	2.78455	1.47745	5.50841e-06	0.000461254	Up Regulation	A07	19375016	19376308	-	759	Bra003980	GO:0006355;GO:0043565;GO:0003700;GO:0005634	K09338	virNOG13651;virNOG11730	K	sp|Q8LC03|ATB13_ARATH Homeobox-leucine zipper protein ATHB-13 OS=Arabidopsis thaliana GN=ATHB-13 PE=2 SV=2	gi|923676338|ref|XP_013652218.1| PREDICTED: homeobox-leucine zipper protein ATHB-13-like [Brassica napus] &gt;gi|674884097|emb|CDY48391.1| BnaA07g24100D [Brassica napus]
Bra003993	44.7034	24.419	64.9879	2.66137	1.41217	0.0374896	0.264938	Up Regulation	A07	19442476	19443983	-	969	Bra003993	GO:0006355;GO:0005634;GO:0003677	-	virNOG14787;euNOG15367	K	sp|F4I274|PHL8_ARATH Myb family transcription factor PHL8 OS=Arabidopsis thaliana GN=PHL8 PE=2 SV=1	gi|685335112|ref|XP_009104994.1| PREDICTED: uncharacterized protein LOC103830924 isoform X1 [Brassica rapa]
Bra003998	36.4049	55.0038	17.806	0.323724	-1.62716	0.00507556	0.0771032	Down Regulation	A07	19469953	19470838	-	720	Bra003998	GO:0003677;GO:0005634;GO:0006355	-	virNOG12697;euNOG00268	K	sp|O49255|NAC29_ARATH NAC transcription factor 29 OS=Arabidopsis thaliana GN=NAC029 PE=2 SV=1	gi|685336637|ref|XP_009105596.1| PREDICTED: NAC transcription factor 29-like, partial [Brassica rapa]
Bra004005	69.1096	136.389	1.83024	0.0134193	-6.21955	1.93482e-05	0.0012488	Down Regulation	A07	19530051	19532972	-	1572	Bra004005	GO:0003676;GO:0000166;GO:0006810;GO:0005622	-	KOG0116;virNOG30603	AT	sp|Q32LC7|G3BP1_BOVIN Ras GTPase-activating protein-binding protein 1 OS=Bos taurus GN=G3BP PE=2 SV=1	gi|674925839|emb|CDY07355.1| BnaA07g24340D [Brassica napus]
Bra004006	24.149	47.6878	0.610081	0.0127932	-6.28848	1.31985e-07	1.83612e-05	Down Regulation	A07	19535335	19536898	-	1188	Bra004006	GO:0003676;GO:0006810;GO:0000166;GO:0005622	-	KOG0116;virNOG30603	AT	sp|O94260|G3BP_SCHPO Putative G3BP-like protein OS=Schizosaccharomyces pombe (strain 972 / ATCC 24843) GN=nxt3 PE=1 SV=1	gi|685335147|ref|XP_009105008.1| PREDICTED: ras GTPase-activating protein-binding protein 1-like [Brassica rapa] &gt;gi|923676372|ref|XP_013652228.1| PREDICTED: ras GTPase-activating protein-binding protein 1-like [Brassica napus]
Bra004026	127.485	82.5801	172.39	2.08755	1.06181	0.000295478	0.0104959	Up Regulation	A07	19657986	19658972	-	987	Bra004026	GO:0008152;GO:0016787	-	COG0657;virNOG06078	VI	sp|Q9SX25|CXE6_ARATH Probable carboxylesterase 6 OS=Arabidopsis thaliana GN=CXE6 PE=2 SV=1	gi|685335211|ref|XP_009105029.1| PREDICTED: probable carboxylesterase 6 [Brassica rapa]
Bra004042	3.32131	6.64261	0	0	/	0.0179355	0.168579	Down Regulation	A07	19766321	19767462	-	510	Bra004042	-	-	virNOG09814;COG5133	S	sp|Q9C9G6|AE7_ARATH Protein AE7 OS=Arabidopsis thaliana GN=AE7 PE=1 SV=2	gi|674925873|emb|CDY07389.1| BnaA07g24680D [Brassica napus]
Bra004055	470.217	650.302	290.132	0.44615	-1.1644	1.95399e-09	4.01349e-07	Down Regulation	A07	19842612	19844780	-	1161	Bra004055	GO:0055114;GO:0016616;GO:0051287	K15893	virNOG00685	E	sp|Q9C9W5|HPR1_ARATH Glycerate dehydrogenase HPR, peroxisomal OS=Arabidopsis thaliana GN=HPR PE=1 SV=1	gi|685335320|ref|XP_009105069.1| PREDICTED: glycerate dehydrogenase HPR, peroxisomal [Brassica rapa] &gt;gi|923666207|ref|XP_013649138.1| PREDICTED: glycerate dehydrogenase HPR, peroxisomal isoform X1 [Brassica napus] &gt;gi|674925889|emb|CDY07405.1| BnaA07g24840D [Brassica napus]
Bra004057	8638.47	4593.66	12683.3	2.76104	1.46521	1.21404e-12	5.10747e-10	Up Regulation	A07	19853332	19857012	+	2676	Bra004057	GO:0046872;GO:0016702;GO:0055114;GO:0031408	K00454	virNOG02698	E	sp|P38418|LOX2_ARATH Lipoxygenase 2, chloroplastic OS=Arabidopsis thaliana GN=LOX2 PE=1 SV=1	gi|685335341|ref|XP_009105077.1| PREDICTED: lipoxygenase 2, chloroplastic-like [Brassica rapa]
Bra004058	14608.2	7114.56	22101.8	3.10656	1.63532	1.22701e-29	6.12067e-26	Up Regulation	A07	19864368	19871169	+	3177	Bra004058	GO:0055114;GO:0031408;GO:0016702;GO:0046872	K00454	virNOG02698	E	sp|P38418|LOX2_ARATH Lipoxygenase 2, chloroplastic OS=Arabidopsis thaliana GN=LOX2 PE=1 SV=1	gi|674925891|emb|CDY07407.1| BnaA07g24860D [Brassica napus]
Bra004062	33.2285	57.2517	9.20525	0.160785	-2.63679	0.00918794	0.11253	Down Regulation	A07	19896484	19896684	-	201	Bra004062	-	-	virNOG26472	S	-	gi|685335346|ref|XP_009105079.1| PREDICTED: uncharacterized protein LOC103830999 [Brassica rapa] &gt;gi|923840449|ref|XP_013700734.1| PREDICTED: uncharacterized protein LOC106404568 [Brassica napus] &gt;gi|674872949|emb|CDY61038.1| BnaA07g38570D [Brassica napus]
Bra004066	428.234	572.026	284.442	0.497254	-1.00794	1.28621e-05	0.000907308	Down Regulation	A07	19921438	19922774	+	756	Bra004066	-	-	virNOG39603;virNOG35315	SR	-	gi|685335362|ref|XP_009105086.1| PREDICTED: histidine-rich glycoprotein isoform X1 [Brassica rapa]
Bra004072	5.95078	11.9016	0	0	/	0.0462708	0.298593	Down Regulation	A07	19946073	19947170	+	1098	Bra004072	-	-	KOG1072;virNOG28222	R	sp|Q9SVJ9|FBK95_ARATH F-box/kelch-repeat protein At4g38940 OS=Arabidopsis thaliana GN=At4g38940 PE=1 SV=1	gi|685335387|ref|XP_009105095.1| PREDICTED: F-box/kelch-repeat protein At4g38940-like [Brassica rapa] &gt;gi|923520662|ref|XP_013667305.1| PREDICTED: F-box/kelch-repeat protein At4g38940-like [Brassica napus] &gt;gi|674876058|emb|CDY56521.1| BnaA07g38620D [Brassica napus]
Bra004081	754.206	413.108	1095.3	2.65138	1.40674	2.12344e-15	1.39899e-12	Up Regulation	A07	19997028	20001702	-	2757	Bra004081	GO:0016702;GO:0046872;GO:0016021;GO:0031408;GO:0055114	K00454	virNOG06110	E	sp|Q9CAG3|LOX6_ARATH Lipoxygenase 6, chloroplastic OS=Arabidopsis thaliana GN=LOX6 PE=2 SV=1	gi|685335426|ref|XP_009105112.1| PREDICTED: lipoxygenase 6, chloroplastic [Brassica rapa]
Bra004090	607.522	919.319	295.725	0.321678	-1.63631	9.20821e-11	2.84542e-08	Down Regulation	A07	20055689	20056467	+	699	Bra004090	-	-	virNOG18643	S	sp|Q9FYF7|Y1736_ARATH REF/SRPP-like protein At1g67360 OS=Arabidopsis thaliana GN=At1g67360 PE=2 SV=1	gi|685335449|ref|XP_009105122.1| PREDICTED: REF/SRPP-like protein At1g67360 [Brassica rapa] &gt;gi|685335453|ref|XP_009105123.1| PREDICTED: REF/SRPP-like protein At1g67360 [Brassica rapa]
Bra004091	3.08534	6.17067	0	0	/	0.0235328	0.200216	Down Regulation	A07	20057669	20058811	-	1143	Bra004091	GO:0044237	-	virNOG33411;virNOG05730	JR	sp|Q9LFW0|FB257_ARATH Putative F-box protein At5g15660 OS=Arabidopsis thaliana GN=At5g15660 PE=4 SV=1	gi|685336658|ref|XP_009105605.1| PREDICTED: putative F-box protein At1g26515 [Brassica rapa] &gt;gi|923855195|ref|XP_013704837.1| PREDICTED: putative F-box protein At1g26515 [Brassica napus] &gt;gi|674925910|emb|CDY07426.1| BnaA07g25050D [Brassica napus]
Bra004109	1010.9	1398.61	623.186	0.445574	-1.16626	0.000309592	0.0108092	Down Regulation	A07	20172546	20177374	+	1671	Bra004109	GO:0008152;GO:0003824	K01904	virNOG03431	H	sp|Q9S777|4CL3_ARATH 4-coumarate--CoA ligase 3 OS=Arabidopsis thaliana GN=4CL3 PE=1 SV=1	gi|674925926|emb|CDY07442.1| BnaA07g25210D [Brassica napus]
Bra004111	2.87732	5.75464	0	0	/	0.0337877	0.250169	Down Regulation	A07	20180071	20180914	-	750	Bra004111	GO:0071555;GO:0004650;GO:0005975;GO:0005576	-	COG5434;virNOG09056	RM	sp|P35339|PGLR3_MAIZE Exopolygalacturonase OS=Zea mays GN=PG2C PE=2 SV=1	gi|685336680|ref|XP_009105613.1| PREDICTED: exopolygalacturonase-like [Brassica rapa]
Bra004127	423.589	617.505	229.673	0.371937	-1.42687	0.000410306	0.0132425	Down Regulation	A07	20259957	20264697	+	2073	Bra004127	GO:0005886;GO:0016021;GO:0055085	-	virNOG05848	P	sp|Q9SHY2|YSL7_ARATH Probable metal-nicotianamine transporter YSL7 OS=Arabidopsis thaliana GN=YSL7 PE=2 SV=1	gi|685335553|ref|XP_009105166.1| PREDICTED: probable metal-nicotianamine transporter YSL7 [Brassica rapa] &gt;gi|674925946|emb|CDY07462.1| BnaA07g25410D [Brassica napus]
Bra004131	18.5315	36.7503	0.312759	0.00851039	-6.87656	0.00529583	0.0792538	Down Regulation	A07	20281071	20291179	+	2364	Bra004131	-	-	COG0515;virNOG02323	T	sp|Q9S972|SD16_ARATH Receptor-like serine/threonine-protein kinase SD1-6 OS=Arabidopsis thaliana GN=SD16 PE=1 SV=2	gi|685335561|ref|XP_009105170.1| PREDICTED: LOW QUALITY PROTEIN: receptor-like serine/threonine-protein kinase SD1-7 [Brassica rapa]
Bra004137	521.71	696.47	346.95	0.498155	-1.00533	0.000315378	0.0109358	Down Regulation	A07	20324783	20326508	+	1179	Bra004137	GO:0030170;GO:0006536;GO:0004351	K01580	virNOG27604;virNOG02184;COG0076	E	sp|Q42472|DCE2_ARATH Glutamate decarboxylase 2 OS=Arabidopsis thaliana GN=GAD2 PE=1 SV=1	gi|955076639|ref|NP_001304174.1| glutamate decarboxylase 2 [Brassica rapa] &gt;gi|674925958|emb|CDY07474.1| BnaA07g25530D [Brassica napus] &gt;gi|922074252|gb|ALA55543.1| glutamate decarboxylase [Brassica rapa]
Bra004138	216.082	381.109	51.055	0.133964	-2.90008	0.00761661	0.0995347	Down Regulation	A07	20327252	20327959	-	489	Bra004138	GO:0009507;GO:0051920;GO:0005886;GO:0005829;GO:0046686;GO:0045454;GO:0055114;GO:0004601	-	virNOG01192	O	sp|Q9XEX2|PRX2B_ARATH Peroxiredoxin-2B OS=Arabidopsis thaliana GN=PRXIIB PE=1 SV=1	gi|685335578|ref|XP_009105177.1| PREDICTED: peroxiredoxin-2B-like [Brassica rapa] &gt;gi|922506940|ref|XP_013590220.1| PREDICTED: peroxiredoxin-2B-like [Brassica oleracea var. oleracea] &gt;gi|923904524|ref|XP_013722411.1| PREDICTED: peroxiredoxin-2B [Brassica napus] &gt;gi|674893523|emb|CDY39257.1| BnaC06g27340D [Brassica napus] &gt;gi|674925959|emb|CDY07475.1| BnaA07g25540D [Brassica napus]
Bra004146	205.475	324.913	86.0369	0.2648	-1.91702	0.0167572	0.16153	Down Regulation	A07	20347784	20348842	-	1059	Bra004146	-	-	virNOG32323;virNOG30397	S	-	gi|685335603|ref|XP_009105188.1| PREDICTED: uncharacterized protein LOC103831087 [Brassica rapa]
Bra004157	16.636	27.4763	5.79577	0.210937	-2.24511	0.00993055	0.118066	Down Regulation	A07	20400654	20402695	-	1707	Bra004157	-	-	virNOG33245;virNOG32345	RG	sp|Q9FLA2|FDL34_ARATH Putative F-box/FBD/LRR-repeat protein At5g44950 OS=Arabidopsis thaliana GN=At5g44950 PE=4 SV=1	gi|685335622|ref|XP_009105195.1| PREDICTED: putative F-box/FBD/LRR-repeat protein At5g44950 [Brassica rapa]
Bra004167	98.9795	186.469	11.4897	0.0616171	-4.02052	0.00331439	0.0583948	Down Regulation	A07	20455170	20457350	+	1491	Bra004167	GO:0005524;GO:0006468;GO:0004672	-	virNOG13554;virNOG31870	T	sp|Q9ZUE0|PEK12_ARATH Proline-rich receptor-like protein kinase PERK12 OS=Arabidopsis thaliana GN=PERK12 PE=2 SV=2	gi|685335648|ref|XP_009105205.1| PREDICTED: serine/threonine-protein kinase At3g07070 [Brassica rapa]
Bra004174	153.035	80.7654	225.304	2.78961	1.48007	2.78864e-05	0.00167309	Up Regulation	A07	20491331	20492506	-	1062	Bra004174	GO:0005634;GO:0004842;GO:0016567;GO:0016874;GO:0006511;GO:0007275;GO:0008270	K04506	KOG3002;virNOG28036;virNOG28096	RO	sp|Q9C6H3|SINL2_ARATH E3 ubiquitin-protein ligase SINA-like 2 OS=Arabidopsis thaliana GN=At1g66620 PE=2 SV=1	gi|685335669|ref|XP_009105214.1| PREDICTED: E3 ubiquitin-protein ligase SINA-like 2 [Brassica rapa]
Bra004183	18.1007	34.9491	1.25222	0.03583	-4.80269	1.05373e-07	1.51416e-05	Down Regulation	A07	20559448	20560703	-	1062	Bra004183	GO:0008168;GO:0032259	-	virNOG33559	R	sp|Q9C9M3|PXMT1_ARATH Paraxanthine methyltransferase 1 OS=Arabidopsis thaliana GN=PXMT1 PE=2 SV=1	gi|685335688|ref|XP_009105222.1| PREDICTED: probable S-adenosylmethionine-dependent methyltransferase At5g38100 [Brassica rapa]
Bra004188	25.8965	8.30428	43.4887	5.2369	2.38871	0.000156402	0.00647835	Up Regulation	A07	20593980	20596121	+	1392	Bra004188	GO:0006855;GO:0016021;GO:0015238;GO:0015297	K03327	virNOG27879;COG0534;virNOG29109	RV	sp|Q9C9M8|DTX9_ARATH Protein DETOXIFICATION 9 OS=Arabidopsis thaliana GN=DTX9 PE=2 SV=1	gi|685335710|ref|XP_009105231.1| PREDICTED: MATE efflux family protein 5 [Brassica rapa]
Bra004193	23.3057	33.8287	12.7828	0.377867	-1.40405	0.0241234	0.203415	Down Regulation	A07	20630372	20633359	+	2070	Bra004193	GO:0016021;GO:0004674;GO:0006468;GO:0005524	-	virNOG04329;COG0515;KOG1187	T	sp|F4HQ17|LRL14_ARATH LEAF RUST 10 DISEASE-RESISTANCE LOCUS RECEPTOR-LIKE PROTEIN KINASE-like 1.4 OS=Arabidopsis thaliana GN=LRK10L-1.4 PE=2 SV=2	gi|674937468|emb|CDX96120.1| BnaA07g26110D [Brassica napus]
Bra004195	38.6994	12.9626	64.4361	4.97091	2.31351	3.53003e-06	0.000321831	Up Regulation	A07	20643386	20646363	+	1860	Bra004195	GO:0005524;GO:0006468;GO:0016021;GO:0004674	-	virNOG04329;COG0515;KOG1187	T	sp|F4HQ17|LRL14_ARATH LEAF RUST 10 DISEASE-RESISTANCE LOCUS RECEPTOR-LIKE PROTEIN KINASE-like 1.4 OS=Arabidopsis thaliana GN=LRK10L-1.4 PE=2 SV=2	gi|674937465|emb|CDX96117.1| BnaA07g26140D [Brassica napus]
Bra004202	174.149	260.088	88.2104	0.339156	-1.55998	0.0351334	0.255475	Down Regulation	A07	20670319	20673156	+	2259	Bra004202	GO:0004553;GO:0005975	K15920	virNOG03787;COG1472	G	sp|Q9LXD6|BXL3_ARATH Beta-D-xylosidase 3 OS=Arabidopsis thaliana GN=BXL3 PE=1 SV=1	gi|685335744|ref|XP_009105246.1| PREDICTED: beta-D-xylosidase 3-like [Brassica rapa]
Bra004224	8.77384	17.2426	0.305041	0.0176911	-5.82084	9.52422e-05	0.00435788	Down Regulation	A07	20814340	20814642	+	303	Bra004224	-	-	-	-	-	gi|674937442|emb|CDX96094.1| BnaA07g26370D [Brassica napus]
Bra004230	14.1136	23.0094	5.21775	0.226766	-2.14072	0.0246089	0.205967	Down Regulation	A07	20841870	20842643	-	774	Bra004230	GO:0006351;GO:0005634	K03145	virNOG31802;KOG1105	K	sp|Q9ZVH8|RDO2_ARATH Transcription elongation factor TFIIS OS=Arabidopsis thaliana GN=TFIIS PE=1 SV=1	gi|685335847|ref|XP_009105291.1| PREDICTED: uncharacterized protein LOC103831174 [Brassica rapa]
Bra004250	109.666	148.396	70.9353	0.478013	-1.06488	0.000550695	0.0161862	Down Regulation	A07	20920696	20921821	+	762	Bra004250	GO:0016021	-	virNOG05061	S	-	gi|685335917|ref|XP_009105319.1| PREDICTED: uncharacterized protein LOC103831197 [Brassica rapa]
Bra004262	9.30057	17.3412	1.25994	0.072656	-3.78277	0.0148115	0.149248	Down Regulation	A07	20981680	20982864	-	1185	Bra004262	-	-	virNOG30113	R	sp|P0DI02|FBK10_ARATH F-box/kelch-repeat protein At1g24800 OS=Arabidopsis thaliana GN=At1g24800 PE=2 SV=1	gi|685335961|ref|XP_009105336.1| PREDICTED: F-box/kelch-repeat protein At1g24800-like [Brassica rapa]
Bra004288	359.225	540.577	177.874	0.329045	-1.60364	0.0422115	0.282906	Down Regulation	A07	21079477	21081074	+	930	Bra004288	GO:0046872	K18753	virNOG05019	R	sp|Q9C9F5|C3H15_ARATH Zinc finger CCCH domain-containing protein 15 OS=Arabidopsis thaliana GN=At1g68200 PE=2 SV=1	gi|685336037|ref|XP_009105366.1| PREDICTED: zinc finger CCCH domain-containing protein 15 [Brassica rapa]
Bra004316	245.317	412.162	78.4726	0.190393	-2.39295	0.00803094	0.102984	Down Regulation	A07	21220438	21221668	+	966	Bra004316	GO:0050662;GO:0080110;GO:0005829;GO:0003824	-	COG0451;virNOG06600	MQ	sp|Q9CA28|TKPR2_ARATH Tetraketide alpha-pyrone reductase 2 OS=Arabidopsis thaliana GN=TKPR2 PE=1 SV=1	gi|685336112|ref|XP_009105396.1| PREDICTED: tetraketide alpha-pyrone reductase 2-like [Brassica rapa]
Bra004357	251.785	142.562	361.008	2.53229	1.34044	3.58543e-09	7.02403e-07	Up Regulation	A07	21484505	21486358	+	1353	Bra004357	-	-	virNOG09962	R	sp|Q8LJW3|ACR4_ARATH ACT domain-containing protein ACR4 OS=Arabidopsis thaliana GN=ACR4 PE=2 SV=1	gi|685336270|ref|XP_009105454.1| PREDICTED: uncharacterized protein LOC103831311 isoform X1 [Brassica rapa]
Bra004371	15.323	23.2852	7.36076	0.316113	-1.66149	0.0376085	0.265349	Down Regulation	A07	21584822	21585154	+	333	Bra004371	-	-	virNOG35752;virNOG36320;virNOG36267	WTR	sp|Q4PSX1|CLE10_ARATH CLAVATA3/ESR (CLE)-related protein 10 OS=Arabidopsis thaliana GN=CLE10 PE=1 SV=1	gi|685336331|ref|XP_009105475.1| PREDICTED: CLAVATA3/ESR (CLE)-related protein 10 [Brassica rapa]
Bra004386	4249.67	8326.79	172.556	0.020723	-5.59262	6.93081e-05	0.0034038	Down Regulation	A07	21640719	21643110	+	1560	Bra004386	GO:0080110;GO:0018685;GO:0020037;GO:0005506;GO:0055114	-	virNOG08292	Q	sp|Q9C788|C70B1_ARATH Cytochrome P450 704B1 OS=Arabidopsis thaliana GN=CYP704B1 PE=1 SV=1	gi|685336384|ref|XP_009105494.1| PREDICTED: cytochrome P450 704B1 [Brassica rapa] &gt;gi|674937278|emb|CDX95930.1| BnaA07g28010D [Brassica napus]
Bra004405	12.6637	25.3274	0	0	/	0.0366508	0.262302	Down Regulation	A07	21758504	21760169	-	1101	Bra004405	-	-	virNOG32977;KOG1987;virNOG39339	D	sp|Q8RY18|TRF1A_ARATH TNF receptor-associated factor homolog 1a OS=Arabidopsis thaliana GN=TRAF1A PE=1 SV=1	gi|674937256|emb|CDX95908.1| BnaA07g28230D [Brassica napus]
Bra004419	81.7242	116.003	47.4451	0.408998	-1.28983	0.0244596	0.205434	Down Regulation	A05	43780	45947	+	1284	Bra004419	-	-	virNOG06732	R	-	gi|685303560|ref|XP_009142487.1| PREDICTED: uncharacterized protein LOC103866335 [Brassica rapa]
Bra004425	46.9695	4.27129	89.6676	20.9931	4.39184	0.000504662	0.0152637	Up Regulation	A05	71854	73230	-	1377	Bra004425	GO:0016021	-	virNOG38316	S	-	gi|674917715|emb|CDY15575.1| BnaA08g28590D [Brassica napus]
Bra004429	5.73286	10.5429	0.92284	0.087532	-3.51405	0.0199315	0.180781	Down Regulation	A05	87954	88706	-	675	Bra004429	GO:0006414;GO:0003746	-	virNOG16525;virNOG27764	S	sp|O82246|Y2778_ARATH REF/SRPP-like protein At2g47780 OS=Arabidopsis thaliana GN=At2g47780 PE=2 SV=1	gi|685303586|ref|XP_009142501.1| PREDICTED: REF/SRPP-like protein At2g47780 [Brassica rapa] &gt;gi|619854498|gb|AHY19029.1| rubber elongation factor [Brassica rapa subsp. pekinensis]
Bra004448	26.6459	49.9363	3.35545	0.0671946	-3.89551	0.000882964	0.0229229	Down Regulation	A05	165372	167744	+	1128	Bra004448	GO:0006351	K15196	COG1405;virNOG04138	K	sp|P29056|TF3B_YEAST Transcription factor IIIB 70 kDa subunit OS=Saccharomyces cerevisiae (strain ATCC 204508 / S288c) GN=BRF1 PE=1 SV=1	gi|685303626|ref|XP_009142521.1| PREDICTED: transcription factor IIIB 60 kDa subunit-like [Brassica rapa] &gt;gi|674953684|emb|CDX80115.1| BnaA05g00410D [Brassica napus]
Bra004453	69.5579	137.206	1.90981	0.0139192	-6.16677	1.26044e-06	0.000132168	Down Regulation	A05	198983	199408	-	426	Bra004453	-	-	virNOG23908;virNOG21217	S	-	gi|685303642|ref|XP_009142528.1| PREDICTED: uncharacterized protein LOC103866375 [Brassica rapa]
Bra004488	14.9904	29.9808	0	0	/	0.00237451	0.0467708	Down Regulation	A05	392773	394008	+	1236	Bra004488	-	-	KOG4197	R	sp|Q9LEX5|PP290_ARATH Pentatricopeptide repeat-containing protein At3g60980, mitochondrial OS=Arabidopsis thaliana GN=At3g60980 PE=2 SV=1	gi|685306720|ref|XP_009144072.1| PREDICTED: pentatricopeptide repeat-containing protein At3g60960, mitochondrial-like [Brassica rapa] &gt;gi|923632098|ref|XP_013750994.1| PREDICTED: pentatricopeptide repeat-containing protein At3g60960, mitochondrial-like [Brassica napus] &gt;gi|923632102|ref|XP_013750996.1| PREDICTED: pentatricopeptide repeat-containing protein At3g60960, mitochondrial-like [Bra…
Bra004490	3.01723	0	6.03446	Inf	Inf	0.0297927	0.231384	Up Regulation	A05	413226	413824	-	426	Bra004490	GO:0005524;GO:0006468;GO:0004674;GO:0016021	-	virNOG33469	T	sp|Q9SIT1|TMK3_ARATH Receptor-like kinase TMK3 OS=Arabidopsis thaliana GN=TMK3 PE=2 SV=1	gi|923632105|ref|XP_013750997.1| PREDICTED: uncharacterized protein LOC106453278 [Brassica napus]
Bra004517	415.784	823.135	8.43381	0.010246	-6.6088	0.00123699	0.0290082	Down Regulation	A05	592779	594552	+	1587	Bra004517	-	-	virNOG00979	Q	sp|Q9ZNR0|C78A6_ARATH Cytochrome P450 78A6 OS=Arabidopsis thaliana GN=CYP78A6 PE=2 SV=1	gi|685303809|ref|XP_009142616.1| PREDICTED: cytochrome P450 78A6-like [Brassica rapa]
Bra004518	227.783	93.849	361.717	3.85424	1.94645	0.0100928	0.119081	Up Regulation	A05	595853	596423	-	405	Bra004518	GO:0046872;GO:0016021;GO:0020037	-	virNOG33947;virNOG18267;COG5274	CI	sp|Q9ZNV4|CYB5C_ARATH Cytochrome B5 isoform C OS=Arabidopsis thaliana GN=CYTB5-C PE=1 SV=1	gi|685303811|ref|XP_009142617.1| PREDICTED: cytochrome B5 isoform C [Brassica rapa] &gt;gi|685303813|ref|XP_009142618.1| PREDICTED: cytochrome B5 isoform C [Brassica rapa] &gt;gi|923621550|ref|XP_013747608.1| PREDICTED: cytochrome B5 isoform C [Brassica napus] &gt;gi|923871668|ref|XP_013709927.1| PREDICTED: cytochrome B5 isoform C [Brassica napus] &gt;gi|674891190|emb|CDY41545.1| BnaC04g00770D [B…
Bra004530	485.804	304.982	666.626	2.18579	1.12815	0.0245401	0.205489	Up Regulation	A05	651698	654589	-	1755	Bra004530	GO:0009506;GO:0006355;GO:0009734;GO:0005634;GO:0003677	-	virNOG17245;virNOG32470	K	sp|Q9ZPY6|ARFK_ARATH Auxin response factor 11 OS=Arabidopsis thaliana GN=ARF11 PE=2 SV=3	gi|685303846|ref|XP_009142634.1| PREDICTED: auxin response factor 11 [Brassica rapa] &gt;gi|379323222|gb|AFD01310.1| auxin response factor 11 [Brassica rapa subsp. pekinensis]
Bra004535	319.208	510.009	128.406	0.251773	-1.98981	0.0427651	0.28503	Down Regulation	A05	681772	684536	+	1941	Bra004535	GO:0071555;GO:0016021;GO:0047262;GO:0045489;GO:0000139	K13648	virNOG31193;virNOG05280	G	sp|Q9ZPZ1|GAUT2_ARATH Putative galacturonosyltransferase 2 OS=Arabidopsis thaliana GN=GAUT2 PE=5 SV=1	gi|674953589|emb|CDX80020.1| BnaA05g01360D [Brassica napus]
Bra004536	147.894	216.265	79.5241	0.367717	-1.44333	0.0150207	0.15037	Down Regulation	A05	685722	686908	+	873	Bra004536	-	-	virNOG35949;virNOG03852	SU	sp|Q9SKD3|OXA1L_ARATH Mitochondrial inner membrane protein OXA1-like OS=Arabidopsis thaliana GN=OXA1L PE=2 SV=1	gi|674953588|emb|CDX80019.1| BnaA05g01370D [Brassica napus]
Bra004558	2.54269	5.08538	0	0	/	0.0474107	0.30287	Down Regulation	A05	797316	798720	+	1050	Bra004558	GO:0016020	-	-	-	-	gi|923622413|ref|XP_013747880.1| PREDICTED: uncharacterized protein LOC106450707 isoform X1 [Brassica napus]
Bra004559	27.3342	15.3341	39.3343	2.56516	1.35905	0.0193686	0.17765	Up Regulation	A05	800638	802282	-	1359	Bra004559	-	-	virNOG06552	S	sp|F4K933|ET2_ARATH Protein EFFECTOR OF TRANSCRIPTION 2 OS=Arabidopsis thaliana GN=ET2 PE=1 SV=1	gi|685303932|ref|XP_009142679.1| PREDICTED: uncharacterized protein LOC103866492 [Brassica rapa]
Bra004573	41.3767	59.8643	22.889	0.382348	-1.38704	0.00315212	0.0566474	Down Regulation	A05	852261	852845	-	585	Bra004573	-	-	braNOG21236;virNOG20822;euNOG57549;virNOG39954	S	-	gi|685303964|ref|XP_009142694.1| PREDICTED: uncharacterized protein LOC103866507 [Brassica rapa] &gt;gi|923635111|ref|XP_013752103.1| PREDICTED: uncharacterized protein LOC106454532 [Brassica napus]
Bra004574	78.6289	129.035	28.2229	0.218723	-2.19283	0.000344603	0.0117199	Down Regulation	A05	854615	855640	+	792	Bra004574	GO:0004853;GO:0006782	K01599	virNOG02545;COG0407	H	sp|O22886|DCUP2_ARATH Uroporphyrinogen decarboxylase 2, chloroplastic OS=Arabidopsis thaliana GN=HEME2 PE=2 SV=1	gi|674953553|emb|CDX79984.1| BnaA05g01720D [Brassica napus]
Bra004579	25.9477	48.8451	3.05041	0.0624506	-4.00114	0.0452328	0.294283	Down Regulation	A05	876412	877779	-	1368	Bra004579	GO:0006351	-	virNOG36015	K	sp|Q9LR74|NAC6_ARATH NAC domain-containing protein 6 OS=Arabidopsis thaliana GN=NAC006 PE=1 SV=1	gi|674953548|emb|CDX79979.1| BnaA05g01770D [Brassica napus]
Bra004615	42.5901	19.3567	65.8236	3.40056	1.76577	0.0388924	0.270096	Up Regulation	A05	1070231	1071217	+	645	Bra004615	GO:0000160;GO:0005622	K14492	virNOG15837;virNOG12159;COG3706	TK	sp|O80365|ARR8_ARATH Two-component response regulator ARR8 OS=Arabidopsis thaliana GN=ARR8 PE=1 SV=1	gi|685304053|ref|XP_009142738.1| PREDICTED: two-component response regulator ARR8-like [Brassica rapa]
Bra004659	20.4764	31.4965	9.45626	0.300232	-1.73585	0.0379231	0.266578	Down Regulation	A05	1272704	1273714	+	1011	Bra004659	GO:0006468;GO:0005524;GO:0004672	-	virNOG27527;KOG0198	T	sp|F4HRJ4|M3K3A_ARATH Mitogen-activated protein kinase kinase kinase 3 OS=Arabidopsis thaliana GN=MAPKKK3 PE=1 SV=1	gi|685304150|ref|XP_009142790.1| PREDICTED: mitogen-activated protein kinase kinase kinase 1-like [Brassica rapa]
Bra004660	31.6838	16.9414	46.4261	2.74039	1.45438	0.0244979	0.205489	Up Regulation	A05	1278038	1278790	+	753	Bra004660	GO:0046872	-	virNOG19855	R	sp|P93751|ZFP8_ARATH Zinc finger protein 8 OS=Arabidopsis thaliana GN=ZFP8 PE=1 SV=1	gi|685304153|ref|XP_009142792.1| PREDICTED: zinc finger protein 8-like [Brassica rapa]
Bra004665	36.5876	72.26	0.915122	0.0126643	-6.30309	0.000185035	0.00739249	Down Regulation	A05	1295772	1297773	-	1104	Bra004665	GO:0018108;GO:0004713;GO:0005524	-	COG0515;virNOG03903	T	sp|P93749|Y2197_ARATH Probable protein kinase At2g41970 OS=Arabidopsis thaliana GN=At2g41970 PE=2 SV=1	gi|685304162|ref|XP_009142796.1| PREDICTED: probable protein kinase At2g41970 [Brassica rapa] &gt;gi|685304164|ref|XP_009142797.1| PREDICTED: probable protein kinase At2g41970 [Brassica rapa]
Bra004672	97.1478	155.339	38.9563	0.250782	-1.9955	0.00598212	0.0852859	Down Regulation	A05	1318679	1319170	-	492	Bra004672	-	-	euNOG16611;virNOG25920;virNOG21558	S	-	gi|685304179|ref|XP_009142804.1| PREDICTED: uncharacterized protein LOC103866613 [Brassica rapa]
Bra004679	178.583	111.619	245.546	2.19985	1.1374	0.00733309	0.0969912	Up Regulation	A05	1343872	1346425	+	909	Bra004679	GO:0046983	-	virNOG10801	K	sp|Q8VZ02|BH048_ARATH Transcription factor bHLH48 OS=Arabidopsis thaliana GN=BHLH48 PE=2 SV=1	gi|685304203|ref|XP_009142817.1| PREDICTED: transcription factor bHLH48 isoform X1 [Brassica rapa]
Bra004684	8.60718	16.2992	0.915122	0.0561451	-4.1547	0.00310733	0.0561312	Down Regulation	A05	1355487	1356509	-	1023	Bra004684	GO:0005524;GO:0006468;GO:0004672	-	virNOG32124;KOG0198	T	sp|O80888|M3K17_ARATH Mitogen-activated protein kinase kinase kinase 17 OS=Arabidopsis thaliana GN=MAPKKK17 PE=1 SV=1	gi|685304219|ref|XP_009142826.1| PREDICTED: mitogen-activated protein kinase kinase kinase A [Brassica rapa]
Bra004696	31.8131	62.406	1.22016	0.019552	-5.67654	0.00900559	0.111194	Down Regulation	A05	1389079	1390856	-	1392	Bra004696	-	-	virNOG32965;KOG1987	D	sp|P0DKG7|MCC10_ARATH MATH domain and coiled-coil domain-containing protein At2g42480 OS=Arabidopsis thaliana GN=At2g42480 PE=4 SV=1	gi|685304247|ref|XP_009142842.1| PREDICTED: MATH domain and coiled-coil domain-containing protein At2g42480-like [Brassica rapa]
Bra004697	5.19615	10.3923	0	0	/	0.00149616	0.0333384	Down Regulation	A05	1391794	1394002	-	1518	Bra004697	-	-	virNOG32965;KOG1987	D	sp|P0DKG7|MCC10_ARATH MATH domain and coiled-coil domain-containing protein At2g42480 OS=Arabidopsis thaliana GN=At2g42480 PE=4 SV=1	gi|685304253|ref|XP_009142845.1| PREDICTED: MATH domain and coiled-coil domain-containing protein At2g42480-like isoform X3 [Brassica rapa]
Bra004699	27.1172	54.2344	0	0	/	0.00510864	0.0773999	Down Regulation	A05	1398810	1400657	-	1371	Bra004699	-	-	virNOG32965;KOG1987	D	sp|P0DKG7|MCC10_ARATH MATH domain and coiled-coil domain-containing protein At2g42480 OS=Arabidopsis thaliana GN=At2g42480 PE=4 SV=1	gi|685304243|ref|XP_009142840.1| PREDICTED: MATH domain and coiled-coil domain-containing protein At2g42480-like [Brassica rapa]
Bra004700	25.4503	47.5453	3.35545	0.0705737	-3.82472	0.0190185	0.175359	Down Regulation	A05	1402382	1404682	-	1896	Bra004700	-	-	virNOG32965;KOG1987	D	sp|P0DKG7|MCC10_ARATH MATH domain and coiled-coil domain-containing protein At2g42480 OS=Arabidopsis thaliana GN=At2g42480 PE=4 SV=1	gi|685306732|ref|XP_009144078.1| PREDICTED: MATH domain and coiled-coil domain-containing protein At2g42480-like [Brassica rapa]
Bra004701	8.15335	16.3067	0	0	/	0.0206898	0.184963	Down Regulation	A05	1405008	1406855	-	684	Bra004701	-	-	KOG1987;virNOG32965	D	sp|P0DKG7|MCC10_ARATH MATH domain and coiled-coil domain-containing protein At2g42480 OS=Arabidopsis thaliana GN=At2g42480 PE=4 SV=1	gi|674953431|emb|CDX79862.1| BnaA05g02940D [Brassica napus]
Bra004708	3602.95	5905.26	1300.64	0.220251	-2.18278	0.0204983	0.184048	Down Regulation	A05	1429636	1432586	-	1104	Bra004708	-	-	virNOG02030	R	sp|Q9SIN2|TBL39_ARATH Protein trichome birefringence-like 39 OS=Arabidopsis thaliana GN=TBL39 PE=2 SV=1	gi|674876844|emb|CDY55393.1| BnaA05g34290D [Brassica napus]
Bra004716	39.9055	60.2312	19.5797	0.325076	-1.62115	0.00108951	0.0264743	Down Regulation	A05	1495950	1499136	-	735	Bra004716	GO:0003700;GO:0005634;GO:0003677;GO:0006355;GO:0046983	K09264	virNOG12936;virNOG04525	K	sp|P29385|AGL5_ARATH Agamous-like MADS-box protein AGL5 OS=Arabidopsis thaliana GN=AGL5 PE=1 SV=1	gi|685304295|ref|XP_009142866.1| PREDICTED: agamous-like MADS-box protein AGL5 [Brassica rapa] &gt;gi|685304297|ref|XP_009142867.1| PREDICTED: agamous-like MADS-box protein AGL5 [Brassica rapa] &gt;gi|685304299|ref|XP_009142869.1| PREDICTED: agamous-like MADS-box protein AGL5 [Brassica rapa] &gt;gi|685304301|ref|XP_009142870.1| PREDICTED: agamous-like MADS-box protein AGL5 [Brassica rapa] &gt;gi|…
Bra004720	65.5362	32.853	98.2194	2.98966	1.57998	5.22878e-05	0.00271694	Up Regulation	A05	1514021	1516835	+	1533	Bra004720	GO:0005777;GO:0006635;GO:0006099;GO:0004108	K01647	virNOG04108	C	sp|Q9SJH7|CISY3_ARATH Citrate synthase 3, peroxisomal OS=Arabidopsis thaliana GN=CSY3 PE=2 SV=1	gi|685304316|ref|XP_009142877.1| PREDICTED: citrate synthase 3, peroxisomal [Brassica rapa] &gt;gi|923621966|ref|XP_013747743.1| PREDICTED: citrate synthase 3, peroxisomal-like [Brassica napus] &gt;gi|923747271|ref|XP_013673090.1| PREDICTED: citrate synthase 3, peroxisomal-like [Brassica napus] &gt;gi|674953420|emb|CDX79851.1| BnaA05g03050D [Brassica napus]
Bra004732	167.732	302.187	33.2767	0.110119	-3.18286	0.0271021	0.218355	Down Regulation	A05	1557907	1558692	-	786	Bra004732	-	-	euNOG01009;virNOG13963	S	sp|Q9SJG4|AHL16_ARATH AT-hook motif nuclear-localized protein 16 OS=Arabidopsis thaliana GN=AHL16 PE=1 SV=1	gi|685304348|ref|XP_009142892.1| PREDICTED: putative DNA-binding protein ESCAROLA [Brassica rapa]
Bra004735	2090.47	3224.64	956.291	0.296557	-1.75362	0.0194718	0.178268	Down Regulation	A05	1568893	1569996	+	1014	Bra004735	GO:0016788	-	virNOG05265	R	sp|Q67ZI9|GDL48_ARATH GDSL esterase/lipase At2g42990 OS=Arabidopsis thaliana GN=At2g42990 PE=2 SV=1	gi|685304357|ref|XP_009142896.1| PREDICTED: GDSL esterase/lipase At2g42990 [Brassica rapa]
Bra004744	209.633	339.43	79.8351	0.235203	-2.08802	0.0476755	0.303839	Down Regulation	A05	1608381	1609157	+	777	Bra004744	GO:0019761;GO:0009570;GO:0003861;GO:0009098	K01704	virNOG31229;COG0066;virNOG07801	E	sp|Q9ZW84|LEUD1_ARATH 3-isopropylmalate dehydratase small subunit 1 OS=Arabidopsis thaliana GN=IPMI2 PE=1 SV=1	gi|685304381|ref|XP_009142910.1| PREDICTED: 3-isopropylmalate dehydratase small subunit 1 [Brassica rapa]
Bra004754	4.48445	8.96891	0	0	/	0.00555329	0.0816796	Down Regulation	A05	1669712	1671400	+	1689	Bra004754	-	-	virNOG08582	S	-	gi|923892844|ref|XP_013717389.1| PREDICTED: uncharacterized protein LOC106421088 [Brassica napus]
Bra004764	41.9275	67.6879	16.1672	0.238848	-2.06583	0.00718762	0.096123	Down Regulation	A05	1723771	1724979	-	633	Bra004764	-	-	virNOG09618;virNOG39843	R	-	gi|674953390|emb|CDX79821.1| BnaA05g03350D [Brassica napus]
Bra004768	26.1603	2.04592	50.2747	24.5732	4.61901	0.0217525	0.190986	Up Regulation	A05	1740242	1740588	+	267	Bra004768	GO:0005576;GO:0006952;GO:0008200	-	virNOG37438;virNOG39797	R	sp|Q42328|DF195_ARATH Defensin-like protein 195 OS=Arabidopsis thaliana GN=ATTI1 PE=1 SV=3	gi|685304455|ref|XP_009142948.1| PREDICTED: defensin-like protein 195 [Brassica rapa] &gt;gi|923635146|ref|XP_013752114.1| PREDICTED: defensin-like protein 195 [Brassica napus] &gt;gi|85539361|emb|CAJ44305.1| rapeseed putative trypsin inhibitor 1 [Brassica napus] &gt;gi|674953386|emb|CDX79817.1| BnaA05g03390D [Brassica napus]
Bra004792	788.891	524.042	1053.74	2.01079	1.00776	7.25042e-07	8.32797e-05	Up Regulation	A05	1851396	1853277	-	681	Bra004792	GO:0018708;GO:0032259	-	NOG82879;virNOG07939	R	sp|Q93V78|TMT1_BRAOL Thiocyanate methyltransferase 1 OS=Brassica oleracea GN=TMT1 PE=1 SV=1	gi|685304517|ref|XP_009142979.1| PREDICTED: thiocyanate methyltransferase 1 [Brassica rapa]
Bra004839	411.475	259.772	563.178	2.16797	1.11634	3.29537e-08	5.30267e-06	Up Regulation	A05	2080458	2083229	+	1206	Bra004839	GO:0019745;GO:0009651;GO:0019137;GO:0010686;GO:0016314;GO:0005829;GO:0009725;GO:0035335;GO:0008422;GO:0102483;GO:0009941;GO:0046856;GO:0008138;GO:0070300;GO:0005777;GO:0080011;GO:0009682;GO:0042344;GO:0009817;GO:0016021;GO:0005975;GO:0004725;GO:0052544	K01188	COG2723;virNOG27549	G	sp|O64883|BGL26_ARATH Beta-glucosidase 26, peroxisomal OS=Arabidopsis thaliana GN=BGLU26 PE=1 SV=1	gi|685304633|ref|XP_009143040.1| PREDICTED: beta-glucosidase 26, peroxisomal [Brassica rapa] &gt;gi|922478689|ref|XP_013637525.1| PREDICTED: beta-glucosidase 26, peroxisomal [Brassica oleracea var. oleracea] &gt;gi|923622791|ref|XP_013748009.1| PREDICTED: beta-glucosidase 26, peroxisomal [Brassica napus] &gt;gi|923815232|ref|XP_013692196.1| PREDICTED: beta-glucosidase 26, peroxisomal [Brassica na…
Bra004847	58.4156	29.0508	87.7803	3.02161	1.59532	0.0432409	0.286949	Up Regulation	A05	2124205	2124642	-	438	Bra004847	GO:0016021;GO:0008270	-	virNOG34151	O	sp|Q9C7I1|ATL34_ARATH RING-H2 finger protein ATL34 OS=Arabidopsis thaliana GN=ATL34 PE=2 SV=1	gi|685304647|ref|XP_009143048.1| PREDICTED: E3 ubiquitin-protein ligase EL5-like [Brassica rapa]
Bra004907	44.1237	61.4694	26.7781	0.435633	-1.19881	0.00917796	0.112448	Down Regulation	A05	2413452	2417691	-	939	Bra004907	GO:0003824;GO:0050662	-	virNOG01004;KOG1502	V	sp|O22133|BEN1_ARATH Protein BRI1-5 ENHANCED 1 OS=Arabidopsis thaliana GN=BEN1 PE=2 SV=1	gi|685304832|ref|XP_009143137.1| PREDICTED: vestitone reductase [Brassica rapa]
Bra004911	19.4278	36.2883	2.56739	0.0707498	-3.82113	0.000796219	0.0212556	Down Regulation	A05	2444988	2445914	+	927	Bra004911	GO:0010228	-	virNOG10865;euNOG09071	S	sp|O22130|AHL22_ARATH AT-hook motif nuclear-localized protein 22 OS=Arabidopsis thaliana GN=AHL22 PE=1 SV=1	gi|685304839|ref|XP_009143141.1| PREDICTED: putative DNA-binding protein ESCAROLA [Brassica rapa]
Bra004928	717.344	325.015	1109.67	3.41422	1.77156	0.0133727	0.141336	Up Regulation	A05	2530305	2532747	-	642	Bra004928	GO:0006355;GO:0046983;GO:0003700;GO:0003677;GO:0005634	-	virNOG08927;virNOG18055	K	sp|O64645|SOC1_ARATH MADS-box protein SOC1 OS=Arabidopsis thaliana GN=SOC1 PE=1 SV=1	gi|685304877|ref|XP_009143158.1| PREDICTED: MADS-box protein SOC1 [Brassica rapa] &gt;gi|923623166|ref|XP_013748134.1| PREDICTED: MADS-box protein SOC1 [Brassica napus] &gt;gi|923623168|ref|XP_013748135.1| PREDICTED: MADS-box protein SOC1 [Brassica napus] &gt;gi|433688497|gb|AGB51006.1| MADS box transcription factor SOC1 variant 6 [Brassica juncea] &gt;gi|433688561|gb|AGB51019.1| MADS box transcr…
Bra004932	82.9876	111.659	54.3166	0.486453	-1.03963	0.00252021	0.048781	Down Regulation	A05	2550301	2551612	+	714	Bra004932	GO:0005779;GO:0016559	-	virNOG00520	U	sp|O80845|PX11D_ARATH Peroxisomal membrane protein 11D OS=Arabidopsis thaliana GN=PEX11D PE=1 SV=2	gi|685304887|ref|XP_009143164.1| PREDICTED: peroxisomal membrane protein 11D-like [Brassica rapa]
Bra004933	366.147	669.978	62.3154	0.0930112	-3.42645	0.0103247	0.120777	Down Regulation	A05	2552615	2555333	+	1899	Bra004933	GO:0032259;GO:0016021;GO:0008168	-	virNOG04061;euNOG31875	R	sp|O80844|PMTG_ARATH Probable methyltransferase PMT16 OS=Arabidopsis thaliana GN=At2g45750 PE=3 SV=1	gi|685304889|ref|XP_009143165.1| PREDICTED: probable methyltransferase PMT16 [Brassica rapa]
Bra004945	177.988	271.495	84.4806	0.311168	-1.68423	0.0366021	0.262007	Down Regulation	A05	2591812	2594623	+	1383	Bra004945	GO:0005886;GO:0009531;GO:0048767;GO:0005089;GO:0009664;GO:0043547	-	virNOG30813;virNOG04728	R	sp|Q0WNP7|ROGF4_ARATH Rop guanine nucleotide exchange factor 4 OS=Arabidopsis thaliana GN=ROPGEF4 PE=1 SV=1	gi|685304920|ref|XP_009143181.1| PREDICTED: rop guanine nucleotide exchange factor 4 isoform X1 [Brassica rapa]
Bra004951	986.615	1448.85	524.381	0.36193	-1.46622	0.0090311	0.11147	Down Regulation	A05	2618090	2619706	-	1617	Bra004951	GO:0006631;GO:0018685;GO:0020037;GO:0016021;GO:0005506;GO:0055114	K15398	virNOG00226	Q	sp|O80823|C86A8_ARATH Cytochrome P450 86A8 OS=Arabidopsis thaliana GN=CYP86A8 PE=2 SV=1	gi|685304953|ref|XP_009143197.1| PREDICTED: cytochrome P450 86A8 [Brassica rapa]
Bra004982	55.8081	85.2899	26.3263	0.308668	-1.69587	0.00963319	0.11595	Down Regulation	A05	2795637	2797307	-	1671	Bra004982	GO:0046872	-	virNOG07894;virNOG01784	R	sp|Q9XEE6|C3H29_ARATH Zinc finger CCCH domain-containing protein 29 OS=Arabidopsis thaliana GN=At2g40140 PE=1 SV=1	gi|685305045|ref|XP_009143241.1| PREDICTED: zinc finger CCCH domain-containing protein 29-like [Brassica rapa]
Bra004983	640.068	350.398	929.739	2.65338	1.40783	9.92636e-07	0.000108996	Up Regulation	A05	2804146	2808768	-	2700	Bra004983	GO:0005524;GO:0019538	-	virNOG30024;virNOG10544	O	sp|F4IGZ2|SMXL8_ARATH Protein SMAX1-LIKE 8 OS=Arabidopsis thaliana GN=SMXL8 PE=1 SV=1	gi|685305047|ref|XP_009143242.1| PREDICTED: uncharacterized protein LOC103866977 isoform X1 [Brassica rapa]
Bra004985	5.85212	11.7042	0	0	/	0.0304655	0.234367	Down Regulation	A05	2829851	2830507	-	657	Bra004985	GO:0003677;GO:0005634;GO:0006355	-	virNOG25323	K	sp|Q9ZR14|Y4317_ARATH Putative B3 domain-containing protein At4g03170 OS=Arabidopsis thaliana GN=At4g03170 PE=3 SV=1	gi|674868799|emb|CDY65759.1| BnaCnng48610D [Brassica napus]
Bra005004	47.6047	67.9516	27.2578	0.401136	-1.31784	0.00224393	0.044979	Down Regulation	A05	2917053	2919609	-	1326	Bra005004	GO:0016021	-	KOG1303;virNOG04688;virNOG05718	EZT	sp|P92961|PROT1_ARATH Proline transporter 1 OS=Arabidopsis thaliana GN=PROT1 PE=1 SV=1	gi|685305107|ref|XP_009143274.1| PREDICTED: proline transporter 3-like [Brassica rapa]
Bra005016	93.6109	148.177	39.0452	0.263505	-1.9241	0.0119803	0.132424	Down Regulation	A05	2989018	2989869	+	852	Bra005016	-	-	virNOG25323	K	sp|Q9ZR14|Y4317_ARATH Putative B3 domain-containing protein At4g03170 OS=Arabidopsis thaliana GN=At4g03170 PE=3 SV=1	gi|674958590|emb|CDX74834.1| BnaA05g05800D [Brassica napus]
Bra005017	61.941	98.2509	25.6311	0.260874	-1.93857	0.0265317	0.215563	Down Regulation	A05	2990863	2991644	+	720	Bra005017	-	-	virNOG25323	K	sp|Q9ZR15|Y4316_ARATH Putative B3 domain-containing protein At4g03160 OS=Arabidopsis thaliana GN=At4g03160 PE=3 SV=1	gi|923638326|ref|XP_013640343.1| PREDICTED: putative B3 domain-containing protein At4g03170 [Brassica napus] &gt;gi|923814230|ref|XP_013691838.1| PREDICTED: putative B3 domain-containing protein At4g03170 [Brassica napus]
Bra005019	2035.12	2833.99	1236.26	0.436225	-1.19686	0.0061597	0.0866386	Down Regulation	A05	2998183	3000757	+	1428	Bra005019	GO:0005524	-	virNOG01517	O	sp|P10896|RCA_ARATH Ribulose bisphosphate carboxylase/oxygenase activase, chloroplastic OS=Arabidopsis thaliana GN=RCA PE=1 SV=2	gi|685305137|ref|XP_009143290.1| PREDICTED: ribulose bisphosphate carboxylase/oxygenase activase, chloroplastic-like isoform X1 [Brassica rapa]
Bra005033	25.6639	43.0531	8.27469	0.192197	-2.37934	0.0011218	0.0270145	Down Regulation	A05	3082879	3084652	+	1128	Bra005033	GO:0055085;GO:0016021;GO:0022857	-	virNOG03343	S	sp|O80638|WTR14_ARATH WAT1-related protein At2g39510 OS=Arabidopsis thaliana GN=At2g39510 PE=2 SV=1	gi|685305169|ref|XP_009143306.1| PREDICTED: WAT1-related protein At2g39510-like [Brassica rapa]
Bra005051	26.2586	41.5415	10.9757	0.26421	-1.92024	0.0347577	0.254086	Down Regulation	A05	3177024	3178868	+	1845	Bra005051	GO:0005886;GO:0016021;GO:0010208;GO:0016887;GO:0005524	-	NOG121981;virNOG11121	QP	sp|O80946|AB1G_ARATH ABC transporter G family member 1 OS=Arabidopsis thaliana GN=ABCG1 PE=2 SV=1	gi|685305205|ref|XP_009143325.1| PREDICTED: ABC transporter G family member 1 [Brassica rapa]
Bra005059	317.78	558.934	76.6265	0.137094	-2.86676	0.0223561	0.194255	Down Regulation	A05	3214148	3216187	+	1701	Bra005059	GO:0016021;GO:0055085	-	euNOG08661;virNOG12333	R	sp|F4I9E1|NFD4_ARATH Protein NUCLEAR FUSION DEFECTIVE 4 OS=Arabidopsis thaliana GN=NFD4 PE=3 SV=1	gi|685305226|ref|XP_009143336.1| PREDICTED: uncharacterized protein LOC103867059 [Brassica rapa]
Bra005062	19.9188	32.5011	7.33641	0.225728	-2.14734	0.00327956	0.0581003	Down Regulation	A05	3240478	3242661	-	1263	Bra005062	GO:0006468;GO:0005524;GO:0004672	-	virNOG08497	T	sp|Q9LTC0|PBL19_ARATH Probable serine/threonine-protein kinase PBL19 OS=Arabidopsis thaliana GN=PBL19 PE=1 SV=1	gi|685305235|ref|XP_009143340.1| PREDICTED: probable receptor-like protein kinase At5g47070 [Brassica rapa]
Bra005075	27.5305	52.6207	2.44032	0.0463758	-4.43049	0.0389754	0.270388	Down Regulation	A05	3312237	3313040	+	804	Bra005075	GO:0000398;GO:0017070;GO:0030623;GO:0005681	K12856	virNOG00696;COG5178	A	sp|Q9SSD2|PRP8A_ARATH Pre-mRNA-processing-splicing factor 8A OS=Arabidopsis thaliana GN=PRP8A PE=1 SV=1	gi|674958637|emb|CDX74881.1| BnaA05g06270D [Brassica napus]
Bra005076	204.892	392.364	17.4194	0.0443959	-4.49343	0.000413211	0.0132859	Down Regulation	A05	3315301	3322235	+	6870	Bra005076	GO:0005681;GO:0030623;GO:0017070;GO:0000398	K12856	COG5178;virNOG00696	A	sp|Q9SSD2|PRP8A_ARATH Pre-mRNA-processing-splicing factor 8A OS=Arabidopsis thaliana GN=PRP8A PE=1 SV=1	gi|922415946|ref|XP_013597739.1| PREDICTED: pre-mRNA-processing-splicing factor 8-like [Brassica oleracea var. oleracea]
Bra005098	1760.83	2520.9	1000.75	0.396982	-1.33286	0.000640983	0.0181376	Down Regulation	A05	3409556	3410188	-	405	Bra005098	GO:0006869;GO:0008289	-	virNOG26220;virNOG25708	TS	sp|Q42641|NLTPA_BRAOT Non-specific lipid-transfer protein A OS=Brassica oleracea var. italica GN=WAX9A PE=3 SV=1	gi|674873151|emb|CDY60751.1| BnaA05g34760D [Brassica napus]
Bra005102	51.7129	101.283	2.143	0.0211586	-5.56261	1.05138e-06	0.000113309	Down Regulation	A05	3432808	3433882	+	906	Bra005102	GO:0016021	-	NOG146274;virNOG15737	SU	-	gi|685305311|ref|XP_009143381.1| PREDICTED: uncharacterized protein LOC103867099 [Brassica rapa] &gt;gi|674873149|emb|CDY60748.1| BnaA05g34740D [Brassica napus]
Bra005132	66.275	130.945	1.60476	0.0122552	-6.35046	0.000951077	0.0241174	Down Regulation	A05	3613275	3614465	+	1191	Bra005132	-	K01988	virNOG07847	G	sp|P0C8Q4|Y4990_ARATH Uncharacterized protein At4g19900 OS=Arabidopsis thaliana GN=At4g19900 PE=2 SV=1	gi|685305382|ref|XP_009143417.1| PREDICTED: lactosylceramide 4-alpha-galactosyltransferase [Brassica rapa]
Bra005133	34.6896	69.3792	0	0	/	0.00354178	0.0611934	Down Regulation	A05	3615136	3616350	+	1215	Bra005133	-	K01988	KOG1928;virNOG07847	G	sp|P0C8Q4|Y4990_ARATH Uncharacterized protein At4g19900 OS=Arabidopsis thaliana GN=At4g19900 PE=2 SV=1	gi|685305386|ref|XP_009143419.1| PREDICTED: uncharacterized protein At4g19900 [Brassica rapa]
Bra005142	3.45341	6.90682	0	0	/	0.0155981	0.154161	Down Regulation	A05	3702382	3703428	+	1047	Bra005142	-	-	virNOG32455;virNOG28222;KOG1072	R	sp|Q9SVJ9|FBK95_ARATH F-box/kelch-repeat protein At4g38940 OS=Arabidopsis thaliana GN=At4g38940 PE=1 SV=1	gi|685305412|ref|XP_009143432.1| PREDICTED: F-box/kelch-repeat protein At4g38940-like [Brassica rapa]
Bra005143	511.952	690.031	333.872	0.483851	-1.04737	0.0262854	0.214297	Down Regulation	A05	3703741	3707083	-	2232	Bra005143	-	K12349	virNOG05371	G	sp|Q304B9|NCER2_ARATH Neutral ceramidase 2 OS=Arabidopsis thaliana GN=NCER2 PE=3 SV=1	gi|685305414|ref|XP_009143433.1| PREDICTED: neutral ceramidase [Brassica rapa]
Bra005153	109.835	212.776	6.89317	0.0323963	-4.94803	0.0275503	0.220675	Down Regulation	A05	3743608	3744053	-	348	Bra005153	-	-	virNOG23874	R	-	gi|685305438|ref|XP_009143445.1| PREDICTED: non-specific lipid-transfer protein 1 [Brassica rapa]
Bra005167	8.94583	17.8917	0	0	/	1.08477e-05	0.000785849	Down Regulation	A05	3798199	3800749	+	1536	Bra005167	GO:0016021	-	virNOG07287	G	sp|Q8BHT6|B3GLT_MOUSE Beta-1,3-glucosyltransferase OS=Mus musculus GN=B3glct PE=1 SV=3	gi|685305456|ref|XP_009143455.1| PREDICTED: uncharacterized protein LOC103867167 [Brassica rapa]
Bra005216	392.406	537.072	247.74	0.461279	-1.11629	0.038058	0.267117	Down Regulation	A05	4071511	4072570	+	696	Bra005216	GO:0006810;GO:0016021;GO:0005215	K09872	COG0580;virNOG04704;virNOG16664	GP	sp|P43287|PIP22_ARATH Aquaporin PIP2-2 OS=Arabidopsis thaliana GN=PIP2-2 PE=1 SV=2	gi|922478305|ref|XP_013637392.1| PREDICTED: aquaporin PIP2-2-like [Brassica oleracea var. oleracea] &gt;gi|923530303|ref|XP_013694683.1| PREDICTED: aquaporin PIP2-2-like [Brassica napus] &gt;gi|923530321|ref|XP_013694715.1| PREDICTED: aquaporin PIP2-2-like [Brassica napus] &gt;gi|923815460|ref|XP_013692275.1| PREDICTED: aquaporin PIP2-2-like [Brassica napus] &gt;gi|923815554|ref|XP_013692312.1| P…
Bra005221	775.496	1137.23	413.758	0.363829	-1.45867	0.00636452	0.0883996	Down Regulation	A05	4098130	4100879	+	1116	Bra005221	-	K10775	virNOG03421;virNOG27596	Q	sp|P35510|PAL1_ARATH Phenylalanine ammonia-lyase 1 OS=Arabidopsis thaliana GN=PAL1 PE=1 SV=3	gi|674958747|emb|CDX74991.1| BnaA05g07370D [Brassica napus]
Bra005227	12.9503	23.4063	2.49435	0.106568	-3.23016	0.000572594	0.0165924	Down Regulation	A05	4129598	4131272	-	1455	Bra005227	GO:0016758;GO:0008152	-	virNOG11572	GC	sp|Q9SJL0|U86A1_ARATH UDP-glycosyltransferase 86A1 OS=Arabidopsis thaliana GN=UGT86A1 PE=2 SV=1	gi|685305621|ref|XP_009143540.1| PREDICTED: UDP-glycosyltransferase 86A1 [Brassica rapa]
Bra005234	61.9623	92.1881	31.7365	0.344258	-1.53844	0.000108437	0.00486683	Down Regulation	A05	4180014	4181424	-	867	Bra005234	GO:0003677	K09422	virNOG07491;COG5147	K	sp|Q9SJL7|RAX2_ARATH Transcription factor RAX2 OS=Arabidopsis thaliana GN=RAX2 PE=1 SV=1	gi|685305635|ref|XP_009143547.1| PREDICTED: transcription factor RAX2-like [Brassica rapa] &gt;gi|674958761|emb|CDX75005.1| BnaA05g07510D [Brassica napus] &gt;gi|693302679|gb|AIS36165.1| MYB transcription factor 38 [Brassica napus]
Bra005241	84.1289	124.998	43.2602	0.346089	-1.53079	0.00388338	0.0651229	Down Regulation	A05	4243034	4244524	+	1491	Bra005241	GO:0008152;GO:0016758	K13496	NOG210195;virNOG05770	OCG	sp|Q9ZQ94|U73C5_ARATH UDP-glycosyltransferase 73C5 OS=Arabidopsis thaliana GN=UGT73C5 PE=2 SV=1	gi|685305656|ref|XP_009143557.1| PREDICTED: UDP-glycosyltransferase 73C5-like [Brassica rapa] &gt;gi|923623948|ref|XP_013748401.1| PREDICTED: UDP-glycosyltransferase 73C5-like [Brassica napus]
Bra005242	30.4479	44.7333	16.1625	0.361309	-1.4687	0.00840819	0.106271	Down Regulation	A05	4245399	4246889	+	1491	Bra005242	GO:0008152;GO:0016758	K13496	NOG210195;virNOG05770	GCO	sp|Q9ZQ94|U73C5_ARATH UDP-glycosyltransferase 73C5 OS=Arabidopsis thaliana GN=UGT73C5 PE=2 SV=1	gi|685305654|ref|XP_009143556.1| PREDICTED: UDP-glycosyltransferase 73C5-like [Brassica rapa]
Bra005291	33.9273	46.41	21.4446	0.462068	-1.11382	0.0281314	0.223224	Down Regulation	A05	4571177	4571944	-	768	Bra005291	-	-	virNOG19580	S	-	gi|685305749|ref|XP_009143606.1| PREDICTED: uncharacterized protein LOC103867303 [Brassica rapa]
Bra005301	12.5302	19.322	5.73832	0.296983	-1.75155	0.0381267	0.267177	Down Regulation	A05	4643803	4646678	+	747	Bra005301	GO:0005634;GO:0003677;GO:0006355	-	virNOG18016	K	sp|Q8GYJ2|Y2608_ARATH B3 domain-containing protein At2g36080 OS=Arabidopsis thaliana GN=ARF31 PE=2 SV=1	gi|685305772|ref|XP_009143617.1| PREDICTED: B3 domain-containing protein At2g36080-like [Brassica rapa]
Bra005317	69.5364	110.426	28.6466	0.259419	-1.94664	0.000409236	0.0132425	Down Regulation	A05	4787170	4788935	-	1095	Bra005317	-	-	virNOG14516	R	sp|Q6DR10|TBL43_ARATH Protein trichome birefringence-like 43 OS=Arabidopsis thaliana GN=TBL43 PE=2 SV=1	gi|685305812|ref|XP_009143638.1| PREDICTED: protein trichome birefringence-like 43 [Brassica rapa] &gt;gi|674901340|emb|CDY31711.1| BnaA05g08360D [Brassica napus]
Bra005326	56.0372	30.7979	81.2764	2.63902	1.4	0.0210833	0.187278	Up Regulation	A05	4848845	4851286	+	1008	Bra005326	-	-	virNOG07910	S	sp|O82281|BRXL1_ARATH Protein Brevis radix-like 1 OS=Arabidopsis thaliana GN=BRXL1 PE=2 SV=2	gi|685305833|ref|XP_009143649.1| PREDICTED: protein Brevis radix-like 1 isoform X2 [Brassica rapa] &gt;gi|685305835|ref|XP_009143650.1| PREDICTED: protein Brevis radix-like 1 isoform X2 [Brassica rapa] &gt;gi|685305837|ref|XP_009143651.1| PREDICTED: protein Brevis radix-like 1 isoform X2 [Brassica rapa] &gt;gi|685305839|ref|XP_009143652.1| PREDICTED: protein Brevis radix-like 1 isoform X2 [Brassi…
Bra005328	34.1864	66.4143	1.95849	0.029489	-5.08368	0.000128013	0.00556841	Down Regulation	A05	4864596	4865961	+	1137	Bra005328	GO:0005615	K13963	COG4826;virNOG29869;virNOG03694	VO	sp|Q9S7T8|SPZX_ARATH Serpin-ZX OS=Arabidopsis thaliana GN=At1g47710 PE=1 SV=1	gi|685305859|ref|XP_009143657.1| PREDICTED: serpin-ZX-like [Brassica rapa]
Bra005334	121.401	242.191	0.610081	0.00251901	-8.63293	0.00164701	0.0357673	Down Regulation	A05	4893653	4894683	+	597	Bra005334	-	-	virNOG33979	S	-	gi|685305864|ref|XP_009143659.1| PREDICTED: uncharacterized protein LOC103867352 [Brassica rapa]
Bra005338	71.8956	104.151	39.6403	0.380604	-1.39364	0.000184622	0.00739249	Down Regulation	A05	4919413	4920175	-	588	Bra005338	-	-	virNOG32972;virNOG20852	S	-	gi|685305875|ref|XP_009143665.1| PREDICTED: uncharacterized protein LOC103867359 [Brassica rapa]
Bra005340	35.0695	70.1391	0	0	/	0.00136478	0.031229	Down Regulation	A05	4924426	4925127	-	702	Bra005340	GO:0016021	-	virNOG16365;virNOG19496	S	sp|Q9FNH6|NHL3_ARATH NDR1/HIN1-like protein 3 OS=Arabidopsis thaliana GN=NHL3 PE=1 SV=1	gi|685305879|ref|XP_009143667.1| PREDICTED: protein YLS9 [Brassica rapa]
Bra005347	35.6365	58.2672	13.0059	0.22321	-2.16352	4.47248e-05	0.00240632	Down Regulation	A05	4958827	4959584	-	501	Bra005347	GO:0005960;GO:0005634;GO:0009507;GO:0019464;GO:0009579	K02437	virNOG11449	E	sp|Q9LQL0|GCSH3_ARATH Glycine cleavage system H protein 3, mitochondrial OS=Arabidopsis thaliana GN=GDH3 PE=1 SV=1	gi|685305899|ref|XP_009143678.1| PREDICTED: glycine cleavage system H protein 3, mitochondrial [Brassica rapa]
Bra005392	63.046	85.9346	40.1574	0.467302	-1.09757	0.00466662	0.0734521	Down Regulation	A05	5186824	5189379	+	1599	Bra005392	GO:0016614;GO:0050660;GO:0055114	-	virNOG39063	R	sp|O64743|BBE15_ARATH Berberine bridge enzyme-like 15 OS=Arabidopsis thaliana GN=MEE23 PE=1 SV=1	gi|685306013|ref|XP_009143741.1| PREDICTED: reticuline oxidase-like protein [Brassica rapa]
Bra005394	13.7286	24.3272	3.12997	0.128661	-2.95835	0.000868985	0.0226611	Down Regulation	A05	5196478	5197719	-	714	Bra005394	-	K19706	virNOG10935;COG3000	I	sp|O48916|FAH1_ARATH Dihydroceramide fatty acyl 2-hydroxylase FAH1 OS=Arabidopsis thaliana GN=FAH1 PE=1 SV=1	gi|685306015|ref|XP_009143742.1| PREDICTED: fatty acid 2-hydroxylase 1-like [Brassica rapa]
Bra005398	837.331	553.527	1121.14	2.02544	1.01823	1.01803e-06	0.000111173	Up Regulation	A05	5242686	5247047	+	2550	Bra005398	GO:0008289;GO:0005634;GO:0003677	K09338	virNOG30790;virNOG07364	K	sp|O04291|ATB14_ARATH Homeobox-leucine zipper protein ATHB-14 OS=Arabidopsis thaliana GN=ATHB-14 PE=1 SV=1	gi|685306029|ref|XP_009143747.1| PREDICTED: homeobox-leucine zipper protein ATHB-14 [Brassica rapa]
Bra005399	7.98175	2.67309	13.2904	4.97193	2.31381	0.0485767	0.307142	Up Regulation	A05	5251606	5253027	+	519	Bra005399	GO:0005199	-	NOG174270;virNOG24014	RS	sp|Q9FZA2|AGP31_ARATH Non-classical arabinogalactan protein 31 OS=Arabidopsis thaliana GN=AGP31 PE=1 SV=1	gi|685306031|ref|XP_009143748.1| PREDICTED: pistil-specific extensin-like protein [Brassica rapa]
Bra005410	5.05732	9.10333	1.01131	0.111092	-3.17017	0.0387842	0.269666	Down Regulation	A05	5354302	5355381	-	1080	Bra005410	-	-	virNOG28222;KOG1072;virNOG32455	R	sp|Q9SVJ9|FBK95_ARATH F-box/kelch-repeat protein At4g38940 OS=Arabidopsis thaliana GN=At4g38940 PE=1 SV=1	gi|685306856|ref|XP_009144147.1| PREDICTED: F-box/kelch-repeat protein At4g38940-like [Brassica rapa]
Bra005422	20.9354	41.2286	0.642144	0.0155752	-6.00461	0.00241778	0.0474165	Down Regulation	A05	5410561	5411007	-	447	Bra005422	GO:0006413;GO:0003743	K03236	virNOG17826;COG0361	J	sp|P56331|IF1A_ONOVI Eukaryotic translation initiation factor 1A OS=Onobrychis viciifolia PE=2 SV=2	gi|685306083|ref|XP_009143772.1| PREDICTED: eukaryotic translation initiation factor 1A-like [Brassica rapa]
Bra005436	42.7498	62.0106	23.489	0.37879	-1.40053	0.00306266	0.0555831	Down Regulation	A05	5479895	5480278	+	384	Bra005436	-	-	virNOG25346;virNOG25469;virNOG25248	S	-	gi|685306109|ref|XP_009143784.1| PREDICTED: uncharacterized protein LOC103867465 [Brassica rapa] &gt;gi|923613259|ref|XP_013744894.1| PREDICTED: uncharacterized protein LOC106447505 isoform X1 [Brassica napus] &gt;gi|923613262|ref|XP_013744895.1| PREDICTED: uncharacterized protein LOC106447505 isoform X2 [Brassica napus]
Bra005440	108.085	186.276	29.894	0.160482	-2.63952	0.00941966	0.114366	Down Regulation	A05	5492525	5493697	+	1173	Bra005440	GO:0006351;GO:0003677;GO:0005634	K17498	virNOG10528;virNOG30606	S	sp|O49413|IWS2_ARATH Protein IWS1 homolog 2 OS=Arabidopsis thaliana GN=IWS2 PE=1 SV=1	gi|685306123|ref|XP_009143791.1| PREDICTED: protein IWS1 homolog [Brassica rapa]
Bra005443	13.0665	23.9976	2.13528	0.088979	-3.49039	0.0186758	0.173205	Down Regulation	A05	5505490	5508223	-	2238	Bra005443	GO:0016021	-	virNOG28948	R	-	gi|685306129|ref|XP_009143794.1| PREDICTED: uncharacterized protein LOC103867473 [Brassica rapa]
Bra005452	10.3132	20.6264	0	0	/	0.00268664	0.0509571	Down Regulation	A05	5558002	5560108	+	1155	Bra005452	-	-	virNOG38885	S	-	gi|674916013|emb|CDY17223.1| BnaA05g09650D [Brassica napus]
Bra005474	47.7831	75.9098	19.6563	0.258943	-1.94929	0.00118024	0.0280543	Down Regulation	A05	5712803	5713929	+	1056	Bra005474	GO:0006810;GO:0016021;GO:0005215	-	virNOG10208	G	sp|Q9FZ96|PUP1_ARATH Purine permease 1 OS=Arabidopsis thaliana GN=PUP1 PE=1 SV=1	gi|685306209|ref|XP_009143832.1| PREDICTED: purine permease 2 isoform X1 [Brassica rapa]
Bra005532	24.1634	37.5143	10.8124	0.28822	-1.79476	0.0100594	0.118949	Down Regulation	A05	6040950	6042395	-	1116	Bra005532	-	-	virNOG35523	R	-	gi|685306889|ref|XP_009144164.1| PREDICTED: uncharacterized protein LOC103867829 [Brassica rapa]
Bra005557	153.789	95.6687	211.91	2.21504	1.14733	0.00981177	0.117217	Up Regulation	A05	6214178	6214914	-	309	Bra005557	GO:0005634	K12160	virNOG36972	O	sp|Q8VZI7|SUMO5_ARATH Small ubiquitin-related modifier 5 OS=Arabidopsis thaliana GN=SUMO5 PE=1 SV=1	gi|685306419|ref|XP_009143933.1| PREDICTED: small ubiquitin-related modifier 5-like [Brassica rapa]
Bra005571	8.99215	15.544	2.44032	0.156995	-2.67121	0.0316499	0.239938	Down Regulation	A05	6277551	6278489	-	939	Bra005571	GO:0005634;GO:0003677;GO:0006351	-	virNOG34451	K	sp|Q9ZVH8|RDO2_ARATH Transcription elongation factor TFIIS OS=Arabidopsis thaliana GN=TFIIS PE=1 SV=1	gi|685306897|ref|XP_009144168.1| PREDICTED: uncharacterized protein LOC103867835 [Brassica rapa] &gt;gi|923632777|ref|XP_013751258.1| PREDICTED: uncharacterized protein LOC106453569 [Brassica napus] &gt;gi|674873914|emb|CDY59648.1| BnaAnng16190D [Brassica napus]
Bra005574	196.308	289.767	102.849	0.354936	-1.49437	0.0244516	0.205434	Down Regulation	A05	6289224	6290270	-	873	Bra005574	-	-	virNOG25702;euNOG23265	S	-	gi|685306468|ref|XP_009143956.1| PREDICTED: uncharacterized protein LOC103867625 [Brassica rapa]
Bra005583	36.7674	60.4181	13.1167	0.217099	-2.20357	0.00435983	0.0703496	Down Regulation	A05	6346125	6346924	+	519	Bra005583	-	-	-	-	-	gi|685306488|ref|XP_009143967.1| PREDICTED: uncharacterized protein LOC103867635 [Brassica rapa] &gt;gi|685306490|ref|XP_009143968.1| PREDICTED: uncharacterized protein LOC103867635 [Brassica rapa] &gt;gi|685306492|ref|XP_009143969.1| PREDICTED: uncharacterized protein LOC103867635 [Brassica rapa]
Bra005601	72.8511	107.496	38.2059	0.355416	-1.49242	5.46894e-05	0.0028083	Down Regulation	A05	6472430	6473687	-	840	Bra005601	GO:0016747;GO:0016787;GO:0009507;GO:0008152;GO:0005829	K01061	virNOG01510	G	sp|P46209|USF_AQUPY Protein usf OS=Aquifex pyrophilus GN=usf PE=4 SV=1	gi|685306550|ref|XP_009143999.1| PREDICTED: carboxymethylenebutenolidase homolog [Brassica rapa] &gt;gi|923624874|ref|XP_013748694.1| PREDICTED: protein usf-like [Brassica napus]
Bra005606	13.8648	24.615	3.11453	0.12653	-2.98245	0.0139374	0.144669	Down Regulation	A05	6501226	6502161	+	936	Bra005606	GO:0006351;GO:0005634;GO:0003677	-	virNOG34451	K	sp|Q9ZVH8|RDO2_ARATH Transcription elongation factor TFIIS OS=Arabidopsis thaliana GN=TFIIS PE=1 SV=1	gi|685306909|ref|XP_009144175.1| PREDICTED: uncharacterized protein LOC103867842 [Brassica rapa]
Bra005628	6.7651	13.2252	0.305041	0.0230652	-5.43814	0.0126228	0.136967	Down Regulation	A05	6620887	6622113	+	1227	Bra005628	GO:0010119;GO:0009788;GO:0042631;GO:0005515	-	virNOG30665;virNOG26101	OR	sp|Q5BPS3|DOR_ARATH F-box protein DOR OS=Arabidopsis thaliana GN=DOR PE=1 SV=2	gi|685306921|ref|XP_009144182.1| PREDICTED: F-box protein DOR-like [Brassica rapa]
Bra005636	14.9018	29.8035	0	0	/	0.0327283	0.245207	Down Regulation	A05	6666652	6667596	-	945	Bra005636	GO:0005634;GO:0003677;GO:0006355	-	virNOG35887	K	sp|Q8RV83|Y2172_ARATH B3 domain-containing protein At2g31720 OS=Arabidopsis thaliana GN=ARF70 PE=2 SV=1	gi|685306644|ref|XP_009144039.1| PREDICTED: B3 domain-containing protein At2g31720-like [Brassica rapa]
Bra005641	417.992	614.534	221.45	0.360354	-1.47251	0.00111078	0.0268789	Down Regulation	A05	6696542	6698985	-	1308	Bra005641	GO:0016758;GO:0008152	-	NOG103696;virNOG33395;virNOG01783	SGC	sp|Q9SKC1|U74C1_ARATH UDP-glycosyltransferase 74C1 OS=Arabidopsis thaliana GN=UGT74C1 PE=2 SV=1	gi|685306658|ref|XP_009144048.1| PREDICTED: UDP-glycosyltransferase 74C1 [Brassica rapa] &gt;gi|674890649|emb|CDY42069.1| BnaA05g11170D [Brassica napus]
Bra005646	63.9221	120.828	7.01593	0.0580653	-4.10618	0.0209997	0.186867	Down Regulation	A05	6739796	6741019	+	1224	Bra005646	-	-	virNOG35887	K	sp|Q8RV83|Y2172_ARATH B3 domain-containing protein At2g31720 OS=Arabidopsis thaliana GN=ARF70 PE=2 SV=1	gi|685306931|ref|XP_009144187.1| PREDICTED: B3 domain-containing protein At2g31720-like [Brassica rapa]
Bra005653	43.1239	77.0965	9.15122	0.118698	-3.07463	0.000632213	0.0179769	Down Regulation	A05	6777060	6777893	+	834	Bra005653	GO:0005524;GO:0006468;GO:0016021;GO:0004672	-	KOG0198;virNOG32124	T	sp|O80888|M3K17_ARATH Mitogen-activated protein kinase kinase kinase 17 OS=Arabidopsis thaliana GN=MAPKKK17 PE=1 SV=1	gi|685306694|ref|XP_009144058.1| PREDICTED: mitogen-activated protein kinase kinase kinase A-like [Brassica rapa]
Bra005712	2.57126	5.14251	0	0	/	0.0464779	0.299375	Down Regulation	A03	234452	237012	+	1509	Bra005712	-	K15015	virNOG33671;virNOG28418	E	sp|Q8LPF4|AVT1E_ARATH Amino acid transporter AVT1E OS=Arabidopsis thaliana GN=AVT1E PE=2 SV=1	gi|685279537|ref|XP_009130689.1| PREDICTED: vacuolar amino acid transporter 1-like [Brassica rapa]
Bra005713	224.121	306.175	142.067	0.464005	-1.10779	2.59302e-06	0.000247385	Down Regulation	A03	247179	249257	+	786	Bra005713	GO:0005576;GO:0009664;GO:0016020;GO:0005618	-	virNOG07797	R	sp|Q9LZ99|EXPA9_ARATH Expansin-A9 OS=Arabidopsis thaliana GN=EXPA9 PE=2 SV=1	gi|685279541|ref|XP_009130690.1| PREDICTED: expansin-A9-like [Brassica rapa] &gt;gi|923539244|ref|XP_013725288.1| PREDICTED: expansin-A9-like [Brassica napus] &gt;gi|674877037|emb|CDY55128.1| BnaA03g55050D [Brassica napus]
Bra005714	7.56088	14.1669	0.954903	0.067404	-3.89102	0.00333399	0.0586456	Down Regulation	A03	252367	253876	-	906	Bra005714	GO:0000166;GO:0080167;GO:0005886;GO:0005215	K12608	COG4586;virNOG04943	KR	sp|Q9LZ98|AB20I_ARATH ABC transporter I family member 20 OS=Arabidopsis thaliana GN=ABCI20 PE=2 SV=1	gi|567169528|ref|XP_006398691.1| hypothetical protein EUTSA_v10014095mg [Eutrema salsugineum] &gt;gi|557099781|gb|ESQ40144.1| hypothetical protein EUTSA_v10014095mg [Eutrema salsugineum]
Bra005729	239.574	473.635	5.51284	0.0116394	-6.42484	0.00152931	0.033869	Down Regulation	A03	324779	327062	+	996	Bra005729	-	K11153	NOG17960;virNOG12741	QR	sp|Q6RVV4|TIC32_PEA Short-chain dehydrogenase TIC 32, chloroplastic OS=Pisum sativum GN=TIC32 PE=1 SV=1	gi|685279577|ref|XP_009130709.1| PREDICTED: short-chain dehydrogenase TIC 32, chloroplastic-like isoform X1 [Brassica rapa]
Bra005739	6.75981	11.6662	1.8534	0.158869	-2.65409	0.0409131	0.277831	Down Regulation	A03	374602	379913	+	453	Bra005739	-	-	virNOG25228	S	-	gi|674900981|emb|CDY31936.1| BnaA07g00590D [Brassica napus]
Bra005741	72.2862	35.9935	108.579	3.01662	1.59293	0.0053611	0.079727	Up Regulation	A03	388727	391312	-	1515	Bra005741	GO:0046872;GO:0003700;GO:0006355;GO:0003676	-	virNOG15155	K	sp|Q700D2|IDD10_ARATH Zinc finger protein JACKDAW OS=Arabidopsis thaliana GN=JKD PE=1 SV=1	gi|685279619|ref|XP_009130730.1| PREDICTED: zinc finger protein JACKDAW-like [Brassica rapa]
Bra005752	54.7037	85.9194	23.4881	0.273374	-1.87105	0.0125956	0.136715	Down Regulation	A03	436686	438114	-	1350	Bra005752	GO:0046872	-	virNOG29745;KOG1887;virNOG39250	O	-	gi|685279641|ref|XP_009130742.1| PREDICTED: uncharacterized protein LOC103855504 [Brassica rapa]
Bra005753	15.6529	31.0007	0.305041	0.00983979	-6.66716	0.0325977	0.244656	Down Regulation	A03	441467	443208	+	1410	Bra005753	-	-	virNOG20444;virNOG04143	R	sp|Q9LSJ3|FBL48_ARATH Putative F-box/LRR-repeat protein At3g28410 OS=Arabidopsis thaliana GN=At3g28410 PE=4 SV=2	gi|685279643|ref|XP_009130743.1| PREDICTED: putative F-box/LRR-repeat protein At5g02700 [Brassica rapa]
Bra005780	557.786	1106.7	8.87482	0.0080192	-6.96233	0.000437676	0.0137188	Down Regulation	A03	586092	589101	-	1557	Bra005780	GO:0016021	-	virNOG00757	MGW	sp|Q9FFN2|GLYT3_ARATH Probable glycosyltransferase At5g03795 OS=Arabidopsis thaliana GN=At5g03795 PE=3 SV=2	gi|685279719|ref|XP_009130782.1| PREDICTED: probable glycosyltransferase At5g03795 [Brassica rapa]
Bra005783	35.1654	10	60.3308	6.03307	2.59289	0.000406833	0.0132024	Up Regulation	A03	603455	604516	-	534	Bra005783	GO:0009910;GO:0031982;GO:0005886;GO:0090344;GO:0006623;GO:0005634;GO:0005773;GO:0030154;GO:0003712;GO:0008429;GO:0009744	-	NOG47762;virNOG01728	R	sp|P93003|TFL1_ARATH Protein TERMINAL FLOWER 1 OS=Arabidopsis thaliana GN=TFL1 PE=1 SV=1	gi|685279725|ref|XP_009130785.1| PREDICTED: protein TERMINAL FLOWER 1 [Brassica rapa] &gt;gi|923597435|ref|XP_013740073.1| PREDICTED: protein TERMINAL FLOWER 1 [Brassica napus] &gt;gi|923718785|ref|XP_013664367.1| PREDICTED: protein TERMINAL FLOWER 1 [Brassica napus]
Bra005785	15.7061	31.4121	0	0	/	0.0125016	0.136075	Down Regulation	A03	608343	608777	+	435	Bra005785	GO:0005509	K13448	virNOG34827;COG5126	TZD	sp|Q9SJN6|CML31_ARATH Probable calcium-binding protein CML31 OS=Arabidopsis thaliana GN=CML31 PE=2 SV=2	gi|685279730|ref|XP_009130787.1| PREDICTED: probable calcium-binding protein CML32 [Brassica rapa]
Bra005792	46.9841	64.2636	29.7046	0.46223	-1.11332	0.0123678	0.135294	Down Regulation	A03	645480	645886	+	198	Bra005792	-	-	virNOG26658	R	-	gi|685279746|ref|XP_009130795.1| PREDICTED: cysteine-rich and transmembrane domain-containing protein A isoform X1 [Brassica rapa]
Bra005813	60.9826	85.9357	36.0295	0.419261	-1.25408	0.0136586	0.142793	Down Regulation	A03	760548	760898	-	204	Bra005813	GO:0016021;GO:0046872;GO:0030001	K07213	virNOG23233;NOG24217;KOG1603	RP	sp|Q94BT9|ATOX1_ARATH Copper transport protein ATX1 OS=Arabidopsis thaliana GN=ATX1 PE=1 SV=2	gi|674919163|emb|CDY14145.1| BnaC02g02620D [Brassica napus]
Bra005819	366.422	702.825	30.0198	0.0427131	-4.54918	3.44609e-05	0.00196618	Down Regulation	A03	782696	785700	+	1752	Bra005819	GO:0003333;GO:0016021;GO:0005886;GO:0015171	-	virNOG05112	E	sp|Q9LZ20|CAAT6_ARATH Cationic amino acid transporter 6, chloroplastic OS=Arabidopsis thaliana GN=CAT6 PE=2 SV=1	gi|685279826|ref|XP_009130837.1| PREDICTED: cationic amino acid transporter 6, chloroplastic [Brassica rapa]
Bra005839	20.6981	33.1624	8.23387	0.248289	-2.00991	0.0374164	0.264763	Down Regulation	A03	872276	873350	-	690	Bra005839	GO:0004869;GO:0010951	-	virNOG27538;virNOG31173	R	sp|Q8LC76|CYT7_ARATH Cysteine proteinase inhibitor 7 OS=Arabidopsis thaliana GN=CYS7 PE=2 SV=2	gi|685279878|ref|XP_009130862.1| PREDICTED: cysteine proteinase inhibitor 7 [Brassica rapa] &gt;gi|923538836|ref|XP_013724295.1| PREDICTED: cysteine proteinase inhibitor 7-like [Brassica napus] &gt;gi|281333047|gb|ADA60978.1| phytocystatin 7 [Brassica rapa subsp. pekinensis]
Bra005843	47.2304	83.9328	10.5281	0.125435	-2.99499	3.57268e-05	0.00202517	Down Regulation	A03	891501	896845	+	1527	Bra005843	GO:0016705;GO:0004497;GO:0020037;GO:0005506;GO:0055114	-	COG2124;virNOG32637	Q	sp|Q8L7D5|THAH_ARATH Cytochrome P450 708A2 OS=Arabidopsis thaliana GN=CYP708A2 PE=2 SV=3	gi|674952495|emb|CDX80949.1| BnaC03g02030D [Brassica napus]
Bra005844	13.8361	26.452	1.22016	0.0461274	-4.43823	0.0312937	0.238323	Down Regulation	A03	897142	898675	-	1134	Bra005844	-	-	virNOG31958;virNOG02618	UR	sp|Q9FHK8|AT18E_ARATH Autophagy-related protein 18e OS=Arabidopsis thaliana GN=ATG18E PE=2 SV=1	gi|685279893|ref|XP_009130869.1| PREDICTED: autophagy-related protein 18e [Brassica rapa]
Bra005854	276.916	175.542	378.289	2.15498	1.10768	9.26115e-06	0.000690985	Up Regulation	A03	937128	939987	+	2043	Bra005854	GO:0005773;GO:0006491;GO:0006517;GO:0033925	K01227	virNOG06302	R	sp|F4JZC2|ENAS1_ARATH Cytosolic endo-beta-N-acetylglucosaminidase 1 OS=Arabidopsis thaliana GN=ENGASE1 PE=1 SV=1	gi|685279920|ref|XP_009130884.1| PREDICTED: cytosolic endo-beta-N-acetylglucosaminidase isoform X1 [Brassica rapa] &gt;gi|923538770|ref|XP_013724101.1| PREDICTED: cytosolic endo-beta-N-acetylglucosaminidase 1 [Brassica napus]
Bra005860	264.212	99.2392	429.186	4.32476	2.11262	0.000730906	0.0199389	Up Regulation	A03	966239	968667	+	1119	Bra005860	GO:0016491;GO:0055114;GO:0005506	-	virNOG07799	Q	sp|Q9FFF6|DIOX5_ARATH Probable 2-oxoglutarate-dependent dioxygenase At5g05600 OS=Arabidopsis thaliana GN=At5g05600 PE=2 SV=1	gi|685279933|ref|XP_009130890.1| PREDICTED: flavonol synthase/flavanone 3-hydroxylase-like [Brassica rapa] &gt;gi|674922048|emb|CDY11329.1| BnaA03g01650D [Brassica napus]
Bra005861	58.2938	89.4389	27.1486	0.303544	-1.72002	0.047086	0.3019	Down Regulation	A03	971672	972688	-	549	Bra005861	GO:0042393;GO:0006355	-	virNOG00105;virNOG01262;KOG1632	RK	sp|Q8LA16|ALFL7_ARATH PHD finger protein ALFIN-LIKE 7 OS=Arabidopsis thaliana GN=AL7 PE=1 SV=1	gi|685279935|ref|XP_009130891.1| PREDICTED: PHD finger protein ALFIN-LIKE 7-like [Brassica rapa]
Bra005882	73.2286	107.369	39.0881	0.364053	-1.45778	0.0396405	0.273281	Down Regulation	A03	1042412	1045341	-	1539	Bra005882	GO:0003723;GO:0008270;GO:0000398;GO:0005681	K12827	virNOG11181	A	sp|Q9FG01|ATO_ARATH Splicing factor SF3a60 homolog OS=Arabidopsis thaliana GN=ATO PE=1 SV=1	gi|685279988|ref|XP_009130918.1| PREDICTED: splicing factor 3A subunit 3-like [Brassica rapa]
Bra005886	49.1632	30.2526	68.0737	2.25018	1.17004	0.00703461	0.0947663	Up Regulation	A03	1065437	1066699	-	804	Bra005886	GO:0006355;GO:0003677;GO:0005634	-	virNOG18016	K	sp|Q9FNI3|Y5625_ARATH B3 domain-containing protein At5g06250 OS=Arabidopsis thaliana GN=At5g06250 PE=3 SV=1	gi|685280005|ref|XP_009130927.1| PREDICTED: B3 domain-containing protein At5g06250-like isoform X2 [Brassica rapa] &gt;gi|685280007|ref|XP_009130928.1| PREDICTED: B3 domain-containing protein At5g06250-like isoform X2 [Brassica rapa] &gt;gi|685280009|ref|XP_009130929.1| PREDICTED: B3 domain-containing protein At5g06250-like isoform X2 [Brassica rapa] &gt;gi|923538671|ref|XP_013723834.1| PREDICTED…
Bra005888	167.415	102.332	232.497	2.27198	1.18395	0.0231605	0.198361	Up Regulation	A03	1072727	1073092	+	366	Bra005888	-	-	virNOG21688;euNOG25447	S	-	gi|685280018|ref|XP_009130933.1| PREDICTED: uncharacterized protein LOC103855667 [Brassica rapa]
Bra005889	11.3532	2.38807	20.3184	8.50827	3.08887	0.00207671	0.0425304	Up Regulation	A03	1079523	1080811	+	348	Bra005889	-	K07466	KOG0987;virNOG22198	LD	-	gi|685280020|ref|XP_009130934.1| PREDICTED: uncharacterized protein LOC103855668 [Brassica rapa]
Bra005892	3.58986	7.17973	0	0	/	0.0119973	0.13257	Down Regulation	A03	1086892	1087533	-	642	Bra005892	GO:0016021	-	virNOG16101	S	sp|Q9SRN0|NHL1_ARATH NDR1/HIN1-like protein 1 OS=Arabidopsis thaliana GN=NHL1 PE=2 SV=1	gi|685282597|ref|XP_009132214.1| PREDICTED: uncharacterized protein LOC103856834 [Brassica rapa]
Bra005902	29.9595	51.9879	7.93106	0.152556	-2.71259	0.027163	0.218566	Down Regulation	A03	1120793	1121419	-	627	Bra005902	GO:0003677;GO:0006352	K03120	COG2101;virNOG09988	K	sp|P28147|TBP1_ARATH TATA-box-binding protein 1 OS=Arabidopsis thaliana GN=TBP1 PE=1 SV=1	gi|685280058|ref|XP_009130950.1| PREDICTED: TATA-box-binding protein 1-like [Brassica rapa]
Bra005916	475.973	799.959	151.987	0.189994	-2.39597	0.00122968	0.028934	Down Regulation	A03	1209672	1211071	+	1044	Bra005916	-	-	virNOG07565	R	sp|Q9M5J8|PGIP2_ARATH Polygalacturonase inhibitor 2 OS=Arabidopsis thaliana GN=PGIP2 PE=2 SV=2	gi|685280126|ref|XP_009130973.1| PREDICTED: polygalacturonase inhibitor 2-like [Brassica rapa]
Bra005919	2776.48	1254.59	4298.37	3.42613	1.77658	4.70924e-19	5.48124e-16	Up Regulation	A03	1220349	1221431	+	996	Bra005919	-	-	virNOG07565	R	sp|Q9M5J8|PGIP2_ARATH Polygalacturonase inhibitor 2 OS=Arabidopsis thaliana GN=PGIP2 PE=2 SV=2	gi|685280116|ref|XP_009130969.1| PREDICTED: polygalacturonase inhibitor 2-like [Brassica rapa]
Bra005930	48.0442	72.9995	23.089	0.316289	-1.66068	0.000248207	0.00926302	Down Regulation	A03	1274755	1276124	-	978	Bra005930	-	-	KOG2289;virNOG00538	T	sp|Q9LYP1|RBL3_ARATH RHOMBOID-like protein 3 OS=Arabidopsis thaliana GN=RBL3 PE=2 SV=1	gi|685280148|ref|XP_009130984.1| PREDICTED: inactive rhomboid protein 1-like isoform X1 [Brassica rapa]
Bra005940	7.36105	1.77131	12.9508	7.31143	2.87015	0.0186485	0.173183	Up Regulation	A03	1326553	1327288	-	555	Bra005940	-	K07304	COG0225;virNOG28497	O	sp|Q9LY14|MSRA3_ARATH Peptide methionine sulfoxide reductase A3 OS=Arabidopsis thaliana GN=MSRA3 PE=1 SV=1	gi|685280164|ref|XP_009130991.1| PREDICTED: peptide methionine sulfoxide reductase A3-like [Brassica rapa]
Bra005949	59.3014	110.313	8.29013	0.0751512	-3.73406	0.00325904	0.0578835	Down Regulation	A03	1364309	1365719	+	993	Bra005949	GO:0003677	K09422	COG5147;virNOG29314	K	sp|Q9FLR1|MYB29_ARATH Transcription factor MYB29 OS=Arabidopsis thaliana GN=MYB29 PE=1 SV=1	gi|685280197|ref|XP_009131005.1| PREDICTED: transcription factor MYB29-like [Brassica rapa] &gt;gi|923539491|ref|XP_013725873.1| PREDICTED: transcription factor MYB29-like [Brassica napus] &gt;gi|238625801|gb|ACR48181.1| MYB domain protein 29-1 [Brassica rapa subsp. pekinensis] &gt;gi|425893209|gb|AFY09820.1| R2R3 DNA binding transcription factor MYB29-1 [Brassica juncea]
Bra005950	10.8528	18.9602	2.74537	0.144796	-2.7879	0.00578732	0.0834703	Down Regulation	A03	1370256	1371287	+	708	Bra005950	-	-	KOG1192;virNOG06058	GTC	sp|Q6Z1C0|NUCL1_ORYSJ Nucleolin 1 OS=Oryza sativa subsp. japonica GN=Os08g0192900 PE=2 SV=1	gi|685280199|ref|XP_009131006.1| PREDICTED: nucleolin 2-like [Brassica rapa]
Bra005955	5.59567	11.1913	0	0	/	0.0305794	0.23483	Down Regulation	A03	1394023	1395444	-	1422	Bra005955	-	-	virNOG32153;virNOG32818	S	-	gi|685280218|ref|XP_009131016.1| PREDICTED: biorientation of chromosomes in cell division protein 1-like 1 isoform X2 [Brassica rapa]
Bra006011	3.95018	7.90036	0	0	/	0.0075313	0.0987582	Down Regulation	A03	1604127	1605968	+	1380	Bra006011	-	-	virNOG04143;virNOG20444;virNOG03119	R	sp|Q9LSJ3|FBL48_ARATH Putative F-box/LRR-repeat protein At3g28410 OS=Arabidopsis thaliana GN=At3g28410 PE=4 SV=2	gi|674954767|emb|CDX78347.1| BnaA03g02590D [Brassica napus]
Bra006022	127.485	83.8541	171.116	2.04064	1.02902	0.00158196	0.0346542	Up Regulation	A03	1651497	1652916	-	1008	Bra006022	GO:0016021;GO:0055085	K15104	virNOG33701;virNOG09017	C	sp|Q9FY68|PUMP6_ARATH Mitochondrial uncoupling protein 6 OS=Arabidopsis thaliana GN=PUMP6 PE=2 SV=1	gi|685280408|ref|XP_009131111.1| PREDICTED: mitochondrial uncoupling protein 6 [Brassica rapa]
Bra006024	15.2341	29.2326	1.2356	0.0422679	-4.56429	0.0109159	0.125589	Down Regulation	A03	1654493	1655090	-	357	Bra006024	GO:0015935;GO:0003723;GO:0003735;GO:0006412	K02958	virNOG17738;COG0185	J	sp|Q9FY64|RS154_ARATH 40S ribosomal protein S15-4 OS=Arabidopsis thaliana GN=RPS15D PE=2 SV=1	gi|674952675|emb|CDX81129.1| BnaC03g03830D [Brassica napus]
Bra006028	2.79597	5.59194	0	0	/	0.0357059	0.257972	Down Regulation	A03	1664780	1665925	-	1146	Bra006028	-	-	virNOG00208;virNOG28238	O	sp|Q9T075|RMD5_ARATH Protein RMD5 homolog OS=Arabidopsis thaliana GN=RMD5 PE=1 SV=1	gi|685280418|ref|XP_009131117.1| PREDICTED: lisH domain-containing protein C29A3.03c [Brassica rapa] &gt;gi|674876048|emb|CDY56550.1| BnaA03g55940D [Brassica napus]
Bra006047	25.528	14.7957	36.2602	2.45072	1.29321	0.0355112	0.257044	Up Regulation	A03	1748128	1749637	+	843	Bra006047	GO:0005992;GO:0004805;GO:0016311	K01087	COG1877;virNOG05679	G	sp|F4KFG5|TPPI_ARATH Probable trehalose-phosphate phosphatase I OS=Arabidopsis thaliana GN=TPPI PE=3 SV=1	gi|685280465|ref|XP_009131141.1| PREDICTED: probable trehalose-phosphate phosphatase I [Brassica rapa] &gt;gi|923597648|ref|XP_013740134.1| PREDICTED: probable trehalose-phosphate phosphatase I [Brassica napus]
Bra006065	204.029	132.361	275.698	2.08292	1.05861	1.6366e-05	0.00109686	Up Regulation	A03	1837427	1841214	+	1671	Bra006065	GO:0006355;GO:0007275;GO:0003700;GO:0005634;GO:0003677	K09285	euNOG11735;virNOG00364	K	sp|Q52QU2|AIL6_ARATH AP2-like ethylene-responsive transcription factor AIL6 OS=Arabidopsis thaliana GN=AIL6 PE=2 SV=1	gi|685280519|ref|XP_009131167.1| PREDICTED: AP2-like ethylene-responsive transcription factor AIL6 [Brassica rapa]
Bra006086	110.074	169.263	50.8856	0.300631	-1.73393	2.39326e-08	3.92338e-06	Down Regulation	A03	1928418	1928807	-	390	Bra006086	-	-	euNOG55390;braNOG20972;virNOG39160	S	-	gi|685280569|ref|XP_009131191.1| PREDICTED: uncharacterized protein LOC103855896 [Brassica rapa] &gt;gi|674954828|emb|CDX78408.1| BnaA03g03200D [Brassica napus]
Bra006090	76.2784	103.147	49.4096	0.47902	-1.06184	0.00305572	0.0555149	Down Regulation	A03	1946332	1950683	+	3120	Bra006090	GO:0005985;GO:0010208;GO:0071836;GO:0016157;GO:0046524;GO:0005886	K00696	virNOG01256;virNOG01781	M	sp|Q9FY54|SPSA2_ARATH Probable sucrose-phosphate synthase 2 OS=Arabidopsis thaliana GN=SPS2 PE=1 SV=1	gi|685280577|ref|XP_009131196.1| PREDICTED: probable sucrose-phosphate synthase 2 [Brassica rapa]
Bra006155	3.05677	6.11354	0	0	/	0.0240075	0.202908	Down Regulation	A03	2265585	2266900	-	903	Bra006155	-	K01379	virNOG00988;virNOG28194	O	sp|Q42456|ASPR1_ORYSJ Aspartic proteinase oryzasin-1 OS=Oryza sativa subsp. japonica GN=Os05g0567100 PE=2 SV=2	gi|685280739|ref|XP_009131274.1| PREDICTED: aspartic proteinase A3 isoform X2 [Brassica rapa]
Bra006161	14.5222	23.1317	5.91274	0.255612	-1.96797	0.0170958	0.163638	Down Regulation	A03	2297341	2299894	-	1173	Bra006161	-	-	virNOG31021	S	sp|Q93ZR6|WSD1_ARATH O-acyltransferase WSD1 OS=Arabidopsis thaliana GN=WSD1 PE=2 SV=1	gi|922448845|ref|XP_013627829.1| PREDICTED: O-acyltransferase WSD1-like isoform X2 [Brassica oleracea var. oleracea]
Bra006190	104.909	34.9862	174.832	4.99717	2.32111	0.00192571	0.0400965	Up Regulation	A03	2431603	2433092	+	588	Bra006190	-	K13464	virNOG23606;virNOG22805	KS	sp|Q93ZM9|TIF9_ARATH Protein TIFY 9 OS=Arabidopsis thaliana GN=TIFY9 PE=1 SV=1	gi|685280840|ref|XP_009131325.1| PREDICTED: protein TIFY 9-like isoform X1 [Brassica rapa]
Bra006207	7.37292	14.4408	0.305041	0.0211235	-5.56501	0.00588767	0.0843948	Down Regulation	A03	2518984	2520168	+	1185	Bra006207	GO:0042273;GO:0005737;GO:0006413;GO:0005730;GO:0042256;GO:0043023;GO:0045454;GO:0003743;GO:0043022	K03264	COG1976;virNOG05654	J	sp|Q9M060|IF62_ARATH Eukaryotic translation initiation factor 6-2 OS=Arabidopsis thaliana GN=EIF6-2 PE=2 SV=1	gi|685280892|ref|XP_009131352.1| PREDICTED: eukaryotic translation initiation factor 6-2-like [Brassica rapa]
Bra006224	718.263	1062.78	373.746	0.351668	-1.50771	2.98614e-11	1.01233e-08	Down Regulation	A03	2596137	2597594	+	1191	Bra006224	GO:0016747;GO:0009058	K00660	COG3424;virNOG10548	HQ	sp|P13417|CHS3_SINAL Chalcone synthase 3 OS=Sinapis alba GN=CHS3 PE=2 SV=1	gi|685280927|ref|XP_009131369.1| PREDICTED: chalcone synthase 3-like [Brassica rapa]
Bra006231	44.7062	88.7626	0.649862	0.00732135	-7.09367	0.0444415	0.291377	Down Regulation	A03	2624564	2625781	-	1218	Bra006231	-	-	virNOG08918	O	sp|Q9LV45|FB184_ARATH Putative F-box protein At3g24580 OS=Arabidopsis thaliana GN=At3g24580 PE=4 SV=1	gi|685280946|ref|XP_009131379.1| PREDICTED: putative F-box protein At3g23420 [Brassica rapa]
Bra006298	23.0783	35.6846	10.4719	0.293456	-1.76878	0.0379277	0.266578	Down Regulation	A03	2915279	2916685	+	1407	Bra006298	GO:0005516	-	virNOG27783;virNOG20811;virNOG39889	S	-	gi|685281113|ref|XP_009131462.1| PREDICTED: uncharacterized protein LOC103856133 [Brassica rapa] &gt;gi|685281116|ref|XP_009131463.1| PREDICTED: uncharacterized protein LOC103856133 [Brassica rapa]
Bra006302	51.3026	80.9472	21.6579	0.267556	-1.90209	0.0182561	0.170902	Down Regulation	A03	2925618	2926721	-	1104	Bra006302	GO:0003676;GO:0046872	-	virNOG30227	R	-	gi|685281126|ref|XP_009131468.1| PREDICTED: uncharacterized protein LOC103856137 [Brassica rapa] &gt;gi|923560018|ref|XP_013738719.1| PREDICTED: uncharacterized protein LOC106441447 [Brassica napus] &gt;gi|674955052|emb|CDX78632.1| BnaA03g05440D [Brassica napus]
Bra006337	69.8025	27.627	111.978	4.05321	2.01907	0.0299053	0.231992	Up Regulation	A03	3080663	3083344	+	1131	Bra006337	-	-	virNOG13199;euNOG15878	S	-	gi|685281223|ref|XP_009131517.1| PREDICTED: uncharacterized protein LOC103856178 isoform X2 [Brassica rapa]
Bra006361	36.689	51.3269	22.0511	0.42962	-1.21887	0.0168595	0.162042	Down Regulation	A03	3166219	3169969	+	1542	Bra006361	GO:0055085;GO:0016021;GO:0009734	K13947	virNOG06841	S	sp|Q9FFD0|PIN5_ARATH Auxin efflux carrier component 5 OS=Arabidopsis thaliana GN=PIN5 PE=2 SV=2	gi|685281280|ref|XP_009131547.1| PREDICTED: putative auxin efflux carrier component 8 [Brassica rapa]
Bra006374	37.5183	57.2171	17.8194	0.311435	-1.683	0.0127276	0.137388	Down Regulation	A03	3242792	3245124	+	1725	Bra006374	-	K17871	virNOG02695	C	sp|Q9SKT7|NDB4_ARATH External alternative NAD(P)H-ubiquinone oxidoreductase B4, mitochondrial OS=Arabidopsis thaliana GN=NDB4 PE=1 SV=1	gi|685281319|ref|XP_009131566.1| PREDICTED: external alternative NAD(P)H-ubiquinone oxidoreductase B4, mitochondrial [Brassica rapa]
Bra006381	33.9322	51.5161	16.3482	0.317342	-1.65589	0.00202157	0.0416502	Down Regulation	A03	3266441	3268757	-	1302	Bra006381	GO:0008270;GO:0055114;GO:0016491	K08070	virNOG06682	R	sp|Q39173|P2_ARATH NADP-dependent alkenal double bond reductase P2 OS=Arabidopsis thaliana GN=P2 PE=2 SV=2	gi|674962726|emb|CDX70729.1| BnaC03g08130D [Brassica napus]
Bra006389	4.08578	8.17156	0	0	/	0.00615702	0.0866386	Down Regulation	A03	3299822	3302039	-	1023	Bra006389	-	-	-	-	-	gi|685281343|ref|XP_009131578.1| PREDICTED: uncharacterized protein LOC103856233 [Brassica rapa] &gt;gi|685281345|ref|XP_009131579.1| PREDICTED: uncharacterized protein LOC103856233 [Brassica rapa]
Bra006396	14.1273	28.2545	0	0	/	0.00396876	0.0658343	Down Regulation	A03	3341858	3344105	+	1491	Bra006396	GO:0030170;GO:0006536;GO:0004351	K01580	virNOG02184;COG0076	E	sp|Q42521|DCE1_ARATH Glutamate decarboxylase 1 OS=Arabidopsis thaliana GN=GAD1 PE=1 SV=2	gi|685281364|ref|XP_009131589.1| PREDICTED: glutamate decarboxylase 1-like [Brassica rapa] &gt;gi|674955159|emb|CDX78739.1| BnaA03g06510D [Brassica napus]
Bra006409	3.21512	6.43024	0	0	/	0.0436284	0.288672	Down Regulation	A03	3389652	3390755	-	1104	Bra006409	-	-	virNOG30503;virNOG26101	R	sp|Q9T0J4|FB249_ARATH Putative F-box protein At4g38870 OS=Arabidopsis thaliana GN=At4g38870 PE=4 SV=1	gi|685281378|ref|XP_009131596.1| PREDICTED: putative F-box protein At4g38870 [Brassica rapa]
Bra006410	5.46522	10.3126	0.6178	0.059907	-4.06113	0.0117248	0.130654	Down Regulation	A03	3393267	3394397	-	1131	Bra006410	-	-	virNOG30503;virNOG26101	R	sp|Q9T0J4|FB249_ARATH Putative F-box protein At4g38870 OS=Arabidopsis thaliana GN=At4g38870 PE=4 SV=1	gi|685281378|ref|XP_009131596.1| PREDICTED: putative F-box protein At4g38870 [Brassica rapa]
Bra006415	163.433	283.506	43.3598	0.152941	-2.70895	0.0146679	0.148585	Down Regulation	A03	3412333	3413322	-	990	Bra006415	GO:0016020;GO:0046872	-	virNOG14475	O	sp|Q9LF64|ATL52_ARATH RING-H2 finger protein ATL52 OS=Arabidopsis thaliana GN=ATL52 PE=2 SV=1	gi|685281391|ref|XP_009131602.1| PREDICTED: RING-H2 finger protein ATL52 [Brassica rapa]
Bra006418	16.5885	24.7265	8.45044	0.341756	-1.54896	0.0400763	0.274497	Down Regulation	A03	3422483	3425038	-	1467	Bra006418	-	-	COG0465;virNOG04117	O	sp|Q9FN75|AATPI_ARATH AAA-ATPase At5g17760 OS=Arabidopsis thaliana GN=At5g17760 PE=3 SV=1	gi|685281400|ref|XP_009131606.1| PREDICTED: 26S protease regulatory subunit 8 homolog [Brassica rapa]
Bra006422	28.1776	42.4319	13.9234	0.328134	-1.60764	0.00592605	0.0848057	Down Regulation	A03	3453512	3455223	+	942	Bra006422	GO:0003677	K09422	virNOG30280;virNOG10492	K	sp|Q6R053|MYB56_ARATH Transcription factor MYB56 OS=Arabidopsis thaliana GN=MYB56 PE=1 SV=1	gi|685281415|ref|XP_009131611.1| PREDICTED: transcription factor MYB23-like [Brassica rapa]
Bra006426	13.8266	6.60799	21.0453	3.18482	1.67121	0.0411384	0.278714	Up Regulation	A03	3462690	3465207	-	2463	Bra006426	-	-	KOG1531;NOG04977	CR	-	gi|674931270|emb|CDY02263.1| BnaA03g39040D [Brassica napus]
Bra006452	915.484	1305.47	525.498	0.402536	-1.31281	0.00964856	0.116055	Down Regulation	A03	3550082	3558713	-	4986	Bra006452	GO:0043531;GO:0007165;GO:0016567;GO:0004842	-	virNOG33020;COG4886	RS	sp|F4JWM0|DSC2_ARATH Disease resistance-like protein DSC2 OS=Arabidopsis thaliana GN=DSC2 PE=1 SV=1	gi|674881039|emb|CDY51234.1| BnaA03g07040D [Brassica napus]
Bra006523	48.8562	65.2232	32.4891	0.498122	-1.00543	0.0201523	0.181923	Down Regulation	A03	3904203	3904574	+	372	Bra006523	GO:0016021	-	virNOG25849;virNOG24212	S	-	gi|685281701|ref|XP_009131758.1| PREDICTED: uncharacterized protein LOC103856401 [Brassica rapa] &gt;gi|922440798|ref|XP_013625388.1| PREDICTED: uncharacterized protein LOC106331555 [Brassica oleracea var. oleracea] &gt;gi|923541421|ref|XP_013730826.1| PREDICTED: uncharacterized protein LOC106434496 [Brassica napus] &gt;gi|923781248|ref|XP_013682001.1| PREDICTED: uncharacterized protein LOC106386…
Bra006540	7.82251	15.645	0	0	/	4.43369e-05	0.00239282	Down Regulation	A03	3967256	3967588	+	333	Bra006540	-	-	virNOG25160;virNOG35575	S	sp|Q9SSC1|Y1801_ARATH MAPK kinase substrate protein At1g80180 OS=Arabidopsis thaliana GN=At1g80180 PE=1 SV=1	gi|685281735|ref|XP_009131774.1| PREDICTED: uncharacterized protein At1g15400 [Brassica rapa]
Bra006567	484.505	663.898	305.111	0.459575	-1.12163	3.36523e-09	6.63882e-07	Down Regulation	A03	4080233	4080868	-	636	Bra006567	GO:0045735;GO:0005576;GO:0030145	-	euNOG06055;virNOG13595	R	sp|P94072|GL33_ARATH Germin-like protein subfamily 3 member 3 OS=Arabidopsis thaliana GN=GER3 PE=1 SV=1	gi|685281794|ref|XP_009131804.1| PREDICTED: germin-like protein subfamily 3 member 3 [Brassica rapa]
Bra006596	127.249	200.862	53.6368	0.267033	-1.90491	0.0134524	0.141831	Down Regulation	A03	4200905	4203026	+	1680	Bra006596	-	K15082	virNOG08570;virNOG30904	R	sp|O74999|RAD7_SCHPO DNA repair protein rhp7 OS=Schizosaccharomyces pombe (strain 972 / ATCC 24843) GN=rhp7 PE=3 SV=1	gi|685281862|ref|XP_009131842.1| PREDICTED: EIN3-binding F-box protein 1 [Brassica rapa]
Bra006599	4.61792	0.366369	8.86948	24.2091	4.59748	0.0187987	0.173932	Up Regulation	A03	4209932	4210570	-	639	Bra006599	GO:0006355;GO:0005634;GO:0003677;GO:0003700	-	euNOG38336;virNOG24343;virNOG31928	K	sp|Q9C591|ERF16_ARATH Ethylene-responsive transcription factor ERF016 OS=Arabidopsis thaliana GN=ERF016 PE=2 SV=1	gi|685281866|ref|XP_009131845.1| PREDICTED: ethylene-responsive transcription factor ERF016-like [Brassica rapa]
Bra006610	24.7922	37.0568	12.5276	0.338065	-1.56463	0.00992708	0.118066	Down Regulation	A03	4247400	4250093	-	924	Bra006610	-	-	virNOG18446	S	sp|Q0V865|FAFL_ARATH Protein FAF-like, chloroplastic OS=Arabidopsis thaliana GN=At5g22090 PE=2 SV=1	gi|674944743|emb|CDX88810.1| BnaA03g08390D [Brassica napus]
Bra006642	81.974	50.5105	113.437	2.24582	1.16724	0.00493221	0.0758023	Up Regulation	A03	4424745	4425918	-	726	Bra006642	-	-	virNOG15904;virNOG28827	S	-	gi|685281971|ref|XP_009131898.1| PREDICTED: uncharacterized protein LOC103856537 [Brassica rapa]
Bra006646	118.171	235.09	1.25222	0.00532657	-7.55258	0.00299218	0.0548745	Down Regulation	A03	4453269	4455635	-	1539	Bra006646	GO:0006508;GO:0004185	K16298	virNOG03124;virNOG30800	O	sp|Q9FFB0|SCP47_ARATH Serine carboxypeptidase-like 47 OS=Arabidopsis thaliana GN=SCPL47 PE=2 SV=1	gi|685281980|ref|XP_009131902.1| PREDICTED: serine carboxypeptidase-like 47 [Brassica rapa] &gt;gi|923929461|ref|XP_013733530.1| PREDICTED: serine carboxypeptidase-like 47 [Brassica napus] &gt;gi|674944706|emb|CDX88773.1| BnaA03g08760D [Brassica napus]
Bra006650	33.2759	45.2596	21.2923	0.470448	-1.08789	0.0299486	0.232078	Down Regulation	A03	4475470	4476900	+	858	Bra006650	GO:0005215;GO:0016021;GO:0006810	K09872	COG0580;virNOG04704	GP	sp|Q9FF53|PIP24_ARATH Probable aquaporin PIP2-4 OS=Arabidopsis thaliana GN=PIP2-4 PE=1 SV=1	gi|685281989|ref|XP_009131906.1| PREDICTED: probable aquaporin PIP2-4 [Brassica rapa]
Bra006651	48.3149	79.4858	17.144	0.215687	-2.21299	0.00414858	0.0679457	Down Regulation	A03	4477604	4480109	+	912	Bra006651	-	-	KOG0190;virNOG06454;virNOG34750	RO	sp|Q9FF55|PDI14_ARATH Protein disulfide isomerase-like 1-4 OS=Arabidopsis thaliana GN=PDIL1-4 PE=1 SV=1	gi|674944699|emb|CDX88766.1| BnaA03g08830D [Brassica napus]
Bra006669	48.5899	31.1856	65.9943	2.11618	1.08146	0.0115508	0.129772	Up Regulation	A03	4547328	4549478	-	2151	Bra006669	GO:0004674;GO:0016021;GO:0030246;GO:0006468;GO:0005524	-	virNOG28977;virNOG33414	TG	sp|Q9LSR8|LRK19_ARATH L-type lectin-domain containing receptor kinase I.9 OS=Arabidopsis thaliana GN=LECRK19 PE=1 SV=2	gi|685282032|ref|XP_009131928.1| PREDICTED: L-type lectin-domain containing receptor kinase I.9-like [Brassica rapa] &gt;gi|685282034|ref|XP_009131929.1| PREDICTED: L-type lectin-domain containing receptor kinase I.9-like [Brassica rapa]
Bra006671	223.785	144.154	303.416	2.1048	1.07368	5.34116e-06	0.000452676	Up Regulation	A03	4553863	4556506	-	1932	Bra006671	GO:0005488	-	NOG06422;virNOG07760	RO	sp|Q9P3U4|HEL1_SCHPO E3 ubiquitin-protein ligase dbl4 OS=Schizosaccharomyces pombe (strain 972 / ATCC 24843) GN=dbl4 PE=3 SV=1	gi|685282038|ref|XP_009131931.1| PREDICTED: uncharacterized protein LOC103856575 [Brassica rapa]
Bra006673	31.7757	16.5509	47.0006	2.83977	1.50577	0.00563413	0.0820771	Up Regulation	A03	4558956	4560450	-	858	Bra006673	GO:0016021	-	virNOG03842	S	sp|Q9LSS4|TET4_ARATH Tetraspanin-4 OS=Arabidopsis thaliana GN=TET4 PE=3 SV=1	gi|685282043|ref|XP_009131934.1| PREDICTED: tetraspanin-3 [Brassica rapa]
Bra006678	39.0883	78.1767	0	0	/	0.00269042	0.0510012	Down Regulation	A03	4594754	4595707	+	954	Bra006678	-	-	KOG2049;virNOG30433;COG5099	J	sp|Q9LSS8|PUM19_ARATH Putative pumilio homolog 19 OS=Arabidopsis thaliana GN=APUM19 PE=3 SV=2	gi|685282079|ref|XP_009131953.1| PREDICTED: putative pumilio homolog 19 [Brassica rapa]
Bra006697	699.314	1167.39	231.241	0.198084	-2.33582	0.00261576	0.0499558	Down Regulation	A03	4685680	4686138	-	459	Bra006697	-	K13993	virNOG17673;virNOG19300;virNOG26479	O	sp|P19037|HS181_ARATH 18.1 kDa class I heat shock protein OS=Arabidopsis thaliana GN=HSP18.1 PE=1 SV=1	gi|685282131|ref|XP_009131977.1| PREDICTED: 18.1 kDa class I heat shock protein [Brassica rapa]
Bra006703	98.222	147.927	48.5169	0.327978	-1.60833	0.0478201	0.304427	Down Regulation	A03	4723168	4724247	-	1080	Bra006703	-	K17943	COG5099;KOG2049	J	sp|Q9LSS8|PUM19_ARATH Putative pumilio homolog 19 OS=Arabidopsis thaliana GN=APUM19 PE=3 SV=2	gi|685282704|ref|XP_009132272.1| PREDICTED: putative pumilio homolog 20 [Brassica rapa]
Bra006704	101.706	160.707	42.7057	0.265736	-1.91193	0.0324338	0.244026	Down Regulation	A03	4726014	4727072	-	1059	Bra006704	-	K17943	KOG2049;COG5099	J	sp|Q9LSS8|PUM19_ARATH Putative pumilio homolog 19 OS=Arabidopsis thaliana GN=APUM19 PE=3 SV=2	gi|685282152|ref|XP_009131986.1| PREDICTED: putative pumilio homolog 19 [Brassica rapa]
Bra006705	150.247	234.293	66.2015	0.282559	-1.82338	0.022364	0.194255	Down Regulation	A03	4727839	4728876	-	1038	Bra006705	GO:0003723	-	COG5099;KOG2049;virNOG30433	J	sp|Q9LSS8|PUM19_ARATH Putative pumilio homolog 19 OS=Arabidopsis thaliana GN=APUM19 PE=3 SV=2	gi|685282706|ref|XP_009132273.1| PREDICTED: putative pumilio homolog 19 [Brassica rapa]
Bra006741	78.1752	48.888	107.462	2.19813	1.13628	0.0115936	0.130043	Up Regulation	A03	4864515	4865593	+	870	Bra006741	GO:0005634;GO:0003677;GO:0006355	-	virNOG12464	K	sp|Q8S9H7|DIV_ANTMA Transcription factor DIVARICATA OS=Antirrhinum majus GN=DIVARICATA PE=2 SV=1	gi|685282229|ref|XP_009132024.1| PREDICTED: transcription factor DIVARICATA-like [Brassica rapa]
Bra006752	34.819	18.7704	50.8677	2.71	1.43829	0.0141948	0.146255	Up Regulation	A03	4909546	4910472	+	927	Bra006752	-	-	virNOG21857;virNOG22423	O	sp|Q9LUZ9|ATL63_ARATH RING-H2 finger protein ATL63 OS=Arabidopsis thaliana GN=ATL63 PE=2 SV=1	gi|685282254|ref|XP_009132036.1| PREDICTED: RING-H2 finger protein ATL63-like [Brassica rapa] &gt;gi|923598183|ref|XP_013740276.1| PREDICTED: RING-H2 finger protein ATL63-like [Brassica napus]
Bra006759	5.67934	11.3587	0	0	/	0.00134067	0.0307984	Down Regulation	A03	4931722	4932885	-	1164	Bra006759	-	-	virNOG28436;virNOG15447	R	sp|Q9ZUF1|FB99_ARATH F-box protein At2g05970 OS=Arabidopsis thaliana GN=At2g05970 PE=2 SV=1	gi|685282269|ref|XP_009132044.1| PREDICTED: F-box protein At2g05970-like isoform X1 [Brassica rapa]
Bra006824	50.6464	93.6844	7.60835	0.0812125	-3.62215	0.00820063	0.104203	Down Regulation	A03	5210338	5211944	+	1467	Bra006824	-	-	euNOG04243;virNOG12731	K	sp|Q9FIE3|VIN3_ARATH Protein VERNALIZATION INSENSITIVE 3 OS=Arabidopsis thaliana GN=VIN3 PE=1 SV=2	gi|685282442|ref|XP_009132132.1| PREDICTED: protein VERNALIZATION INSENSITIVE 3-like [Brassica rapa]
Bra006829	36.9149	67.0648	6.76492	0.100871	-3.30941	2.77916e-09	5.64202e-07	Down Regulation	A03	5230748	5232751	+	1509	Bra006829	GO:0055114;GO:0005506;GO:0020037;GO:0016021;GO:0016705;GO:0004497	-	virNOG13088	Q	sp|Q9LVD2|C71BA_ARATH Cytochrome P450 71B10 OS=Arabidopsis thaliana GN=CYP71B10 PE=3 SV=1	gi|685282458|ref|XP_009132141.1| PREDICTED: cytochrome P450 71B10 [Brassica rapa]
Bra006830	150.077	240.309	59.8457	0.249037	-2.00557	1.35338e-05	0.000947037	Down Regulation	A03	5233924	5236233	-	1482	Bra006830	GO:0004497;GO:0016705;GO:0020037;GO:0005506;GO:0055114	K00517	COG2124;virNOG33167;virNOG32595	Q	sp|Q9LVD6|C81F2_ARATH Cytochrome P450 81F2 OS=Arabidopsis thaliana GN=CYP81F2 PE=2 SV=1	gi|685282460|ref|XP_009132142.1| PREDICTED: cytochrome P450 81F1-like [Brassica rapa]
Bra006835	83.104	123.2	43.0083	0.349095	-1.51831	1.49355e-05	0.00102459	Down Regulation	A03	5272539	5273434	+	582	Bra006835	GO:0055114;GO:0051213	K08234	virNOG17561	R	-	gi|685282478|ref|XP_009132153.1| PREDICTED: uncharacterized protein LOC103856775 [Brassica rapa]
Bra006844	50.5888	98.1271	3.05041	0.0310863	-5.00758	0.000278557	0.010069	Down Regulation	A03	5308456	5309596	-	693	Bra006844	-	-	virNOG33971	S	-	gi|685282731|ref|XP_009132287.1| PREDICTED: uncharacterized protein LOC103856917 [Brassica rapa]
Bra006845	8.23266	15.2452	1.22016	0.0800361	-3.64321	0.00360071	0.0617836	Down Regulation	A03	5312128	5313346	-	678	Bra006845	-	-	virNOG33971	S	-	gi|685282493|ref|XP_009132159.1| PREDICTED: uncharacterized protein LOC103856782 [Brassica rapa]
Bra006846	52.1336	97.0691	7.19821	0.0741556	-3.7533	0.00408828	0.0672419	Down Regulation	A03	5316622	5319397	-	1188	Bra006846	-	-	virNOG36032	S	-	gi|685282499|ref|XP_009132162.1| PREDICTED: uncharacterized protein LOC103856785 [Brassica rapa]
Bra006847	90.3441	170.45	10.2385	0.0600677	-4.05727	0.0135025	0.14197	Down Regulation	A03	5325219	5326187	-	645	Bra006847	-	-	virNOG36032	S	-	gi|685282501|ref|XP_009132163.1| PREDICTED: uncharacterized protein LOC103856786 [Brassica rapa]
Bra006854	2.74318	5.48637	0	0	/	0.0370303	0.26348	Down Regulation	A03	5368361	5369850	-	1251	Bra006854	-	-	virNOG29547;strNOG04121;virNOG30238	R	sp|Q9FJT2|FDL40_ARATH Putative F-box/FBD/LRR-repeat protein At5g56810 OS=Arabidopsis thaliana GN=At5g56810 PE=4 SV=1	gi|674921298|emb|CDY11903.1| BnaC03g13290D [Brassica napus]
Bra006901	2064.4	3310.27	818.531	0.24727	-2.01584	0.0361312	0.259934	Down Regulation	A09	27571175	27571540	-	366	Bra006901	-	-	virNOG24728	R	-	gi|685363276|ref|XP_009115917.1| PREDICTED: putative lipid-transfer protein DIR1 [Brassica rapa]
Bra006925	72.0296	142.229	1.83024	0.0128683	-6.28004	0.000343232	0.0117041	Down Regulation	A09	27731071	27732378	-	1308	Bra006925	GO:0004842;GO:0016567	-	NOG126465;virNOG07650	O	sp|Q9SVC6|PUB22_ARATH E3 ubiquitin-protein ligase PUB22 OS=Arabidopsis thaliana GN=PUB22 PE=1 SV=1	gi|685363352|ref|XP_009115945.1| PREDICTED: E3 ubiquitin-protein ligase PUB22 [Brassica rapa] &gt;gi|922545706|ref|XP_013600640.1| PREDICTED: E3 ubiquitin-protein ligase PUB22 [Brassica oleracea var. oleracea] &gt;gi|923713496|ref|XP_013663141.1| PREDICTED: E3 ubiquitin-protein ligase PUB22 [Brassica napus]
Bra006942	261.469	412.018	110.92	0.269211	-1.89319	2.40648e-16	1.95417e-13	Down Regulation	A09	27899357	27901940	-	921	Bra006942	-	K01674	virNOG14621	R	sp|O04846|ATCA1_ARATH Alpha carbonic anhydrase 1, chloroplastic OS=Arabidopsis thaliana GN=ACA1 PE=1 SV=2	gi|674955390|emb|CDX78118.1| BnaA09g33130D [Brassica napus]
Bra006943	54.9329	76.5692	33.2966	0.434857	-1.20139	0.00565673	0.0821979	Down Regulation	A09	27907905	27908321	-	417	Bra006943	GO:0080167;GO:0005634	-	virNOG25695	S	sp|Q9LXJ1|BIC1_ARATH Protein BIC1 OS=Arabidopsis thaliana GN=BIC1 PE=1 SV=1	gi|685363416|ref|XP_009115970.1| PREDICTED: uncharacterized protein LOC103841203 [Brassica rapa]
Bra006968	2.93848	5.87695	0	0	/	0.029028	0.227724	Down Regulation	A09	28091065	28092120	+	1056	Bra006968	-	-	virNOG13622;virNOG30379;euNOG42109	R	sp|Q9LUI8|FBK65_ARATH Putative F-box/kelch-repeat protein At3g22730 OS=Arabidopsis thaliana GN=At3g22730 PE=4 SV=1	gi|685363493|ref|XP_009116005.1| PREDICTED: putative F-box/kelch-repeat protein At3g22730 [Brassica rapa]
Bra006978	55.5274	108.567	2.48782	0.0229151	-5.44756	0.0209894	0.186856	Down Regulation	A09	28149807	28153413	+	2436	Bra006978	GO:0005794;GO:0005515;GO:0046686;GO:0005829;GO:0005654;GO:0051301;GO:0005524;GO:0009524;GO:0016787;GO:0005886;GO:0005856;GO:0015031;GO:0045732;GO:0005730;GO:0007049	K13525	virNOG05493;COG0464	O	sp|Q9SCN8|CD48D_ARATH Cell division control protein 48 homolog D OS=Arabidopsis thaliana GN=CDC48D PE=1 SV=1	gi|685363518|ref|XP_009116015.1| PREDICTED: cell division control protein 48 homolog D isoform X1 [Brassica rapa]
Bra006985	771.052	1078.63	463.475	0.42969	-1.21863	7.29863e-07	8.35585e-05	Down Regulation	A09	28184757	28187233	-	2121	Bra006985	GO:0005737;GO:0006559;GO:0009800;GO:0045548	K10775	COG2986;virNOG03421	EQ	sp|P45724|PAL2_ARATH Phenylalanine ammonia-lyase 2 OS=Arabidopsis thaliana GN=PAL2 PE=1 SV=2	gi|685363534|ref|XP_009116020.1| PREDICTED: LOW QUALITY PROTEIN: phenylalanine ammonia-lyase 2 [Brassica rapa]
Bra007005	148.66	287.561	9.75907	0.0339373	-4.88098	0.0495127	0.310753	Down Regulation	A09	28287378	28288176	+	408	Bra007005	GO:0009055	-	virNOG21758;virNOG33217;euNOG18710	R	-	gi|674873143|emb|CDY60765.1| BnaAnng17170D [Brassica napus]
Bra007008	52.2507	84.4486	20.0528	0.237456	-2.07427	7.45011e-05	0.00360808	Down Regulation	A09	28308475	28309516	+	768	Bra007008	GO:0046872;GO:0030001	-	virNOG18777;virNOG31874	P	sp|Q8RXH8|NAKR3_ARATH Protein SODIUM POTASSIUM ROOT DEFECTIVE 3 OS=Arabidopsis thaliana GN=NAKR3 PE=2 SV=1	gi|674866130|emb|CDY67353.1| BnaA09g54720D [Brassica napus]
Bra007028	86.7997	50.2532	123.346	2.4545	1.29543	0.000157533	0.00651747	Up Regulation	A09	28415285	28416728	-	1155	Bra007028	GO:0016021;GO:0004674;GO:0006468;GO:0005524;GO:0009555;GO:0030246	-	COG0515;virNOG00169	T	sp|Q9M345|LRK42_ARATH L-type lectin-domain containing receptor kinase IV.2 OS=Arabidopsis thaliana GN=LECRK42 PE=2 SV=1	gi|674868687|emb|CDY65835.1| BnaA09g54750D [Brassica napus]
Bra007040	31.8021	59.7359	3.8683	0.0647567	-3.94883	0.0309384	0.237013	Down Regulation	A09	28511452	28512627	-	258	Bra007040	-	-	virNOG19040	R	-	gi|923754633|ref|XP_013675389.1| PREDICTED: uncharacterized protein LOC106380121 [Brassica napus] &gt;gi|923754636|ref|XP_013675390.1| PREDICTED: uncharacterized protein LOC106380121 [Brassica napus] &gt;gi|674873147|emb|CDY60770.1| BnaAnng17210D [Brassica napus]
Bra007149	127.826	70.9806	184.672	2.60172	1.37947	0.0241048	0.203307	Up Regulation	A09	29090327	29091146	-	288	Bra007149	GO:0009507;GO:0032502	-	virNOG23166;virNOG22378	S	-	gi|685364015|ref|XP_009116221.1| PREDICTED: uncharacterized protein LOC103841436 [Brassica rapa] &gt;gi|922549612|ref|XP_013602793.1| PREDICTED: uncharacterized protein LOC106310130 [Brassica oleracea var. oleracea] &gt;gi|923809554|ref|XP_013690461.1| PREDICTED: uncharacterized protein LOC106394437 [Brassica napus] &gt;gi|923871652|ref|XP_013709921.1| PREDICTED: uncharacterized protein LOC106413…
Bra007175	5.02366	9.73457	0.312759	0.0321287	-4.95999	0.0202601	0.182707	Down Regulation	A09	29246902	29247975	-	1074	Bra007175	GO:0006508;GO:0004190	-	KOG1339;virNOG00007	O	sp|Q9LZL3|PCS1L_ARATH Aspartic proteinase PCS1 OS=Arabidopsis thaliana GN=PCS1 PE=2 SV=1	gi|685364085|ref|XP_009116254.1| PREDICTED: aspartic proteinase PCS1-like [Brassica rapa]
Bra007197	34.0974	21.4839	46.7108	2.17422	1.1205	0.0329915	0.246498	Up Regulation	A09	29419663	29422755	-	2238	Bra007197	GO:0016021	-	virNOG29362;KOG0619;COG4886	SRT	sp|Q9LJS0|RLP42_ARATH Receptor like protein 42 OS=Arabidopsis thaliana GN=RLP42 PE=1 SV=1	gi|674905866|emb|CDY27259.1| BnaA09g35430D [Brassica napus]
Bra007198	27.8514	15.8753	39.8274	2.50877	1.32698	0.0190118	0.175344	Up Regulation	A09	29432327	29434646	+	636	Bra007198	GO:0016021	-	virNOG18001	S	-	gi|685364153|ref|XP_009116283.1| PREDICTED: uncharacterized protein LOC103841492 [Brassica rapa] &gt;gi|923505670|ref|XP_013679051.1| PREDICTED: uncharacterized protein LOC106383481 [Brassica napus] &gt;gi|923714620|ref|XP_013663469.1| PREDICTED: uncharacterized protein LOC106368126 [Brassica napus] &gt;gi|674905864|emb|CDY27257.1| BnaA09g35450D [Brassica napus]
Bra007213	379.374	194.866	563.882	2.89369	1.53291	5.58939e-14	2.82856e-11	Up Regulation	A09	29540021	29542916	-	1713	Bra007213	GO:0055114;GO:0050660;GO:0016832;GO:0016614	-	virNOG02122;NOG01190;virNOG07589	RE	sp|Q9S746|HTH_ARATH Protein HOTHEAD OS=Arabidopsis thaliana GN=HTH PE=1 SV=1	gi|685364196|ref|XP_009116302.1| PREDICTED: protein HOTHEAD-like [Brassica rapa]
Bra007229	191.842	324.045	59.6393	0.184046	-2.44186	0.0112255	0.127475	Down Regulation	A09	29620155	29621427	-	852	Bra007229	GO:0005634	K10523	virNOG01174	D	sp|Q9LYL9|Y3623_ARATH BTB/POZ domain-containing protein At3g56230 OS=Arabidopsis thaliana GN=At3g56230 PE=2 SV=1	gi|685364247|ref|XP_009116321.1| PREDICTED: BTB/POZ domain-containing protein At3g56230 [Brassica rapa] &gt;gi|923714513|ref|XP_013663438.1| PREDICTED: BTB/POZ domain-containing protein At3g56230-like [Brassica napus] &gt;gi|674905838|emb|CDY27231.1| BnaA09g35710D [Brassica napus]
Bra007230	96.7708	147.407	46.1347	0.312975	-1.67588	0.0471872	0.302161	Down Regulation	A09	29622534	29623273	-	321	Bra007230	GO:0006878;GO:0009706;GO:0048046;GO:0009570;GO:0005739;GO:0010007;GO:0009651;GO:0005524;GO:0016851;GO:0007568;GO:0000302;GO:0006825;GO:0006827;GO:0016531;GO:0015995;GO:0046686;GO:0015979	K07213	virNOG23233;KOG1603	P	sp|O82089|CCH_ARATH Copper transport protein CCH OS=Arabidopsis thaliana GN=CCH PE=1 SV=1	gi|685364249|ref|XP_009116322.1| PREDICTED: copper transport protein CCH [Brassica rapa] &gt;gi|923714508|ref|XP_013663436.1| PREDICTED: copper transport protein CCH-like [Brassica napus]
Bra007234	108.783	156.807	60.759	0.387476	-1.36782	0.00758505	0.0992446	Down Regulation	A09	29651697	29652499	-	531	Bra007234	-	-	virNOG19994	S	-	gi|685364258|ref|XP_009116326.1| PREDICTED: uncharacterized protein LOC103841538 [Brassica rapa] &gt;gi|674905834|emb|CDY27227.1| BnaA09g35750D [Brassica napus]
Bra007236	70.3181	35.4673	105.169	2.96524	1.56815	0.000298911	0.0105748	Up Regulation	A09	29656336	29660097	-	1761	Bra007236	GO:0016021;GO:0016779	-	virNOG28549;KOG1906	L	-	gi|674905832|emb|CDY27225.1| BnaA09g35770D [Brassica napus]
Bra007240	167.621	231.281	103.961	0.449499	-1.15361	0.00252574	0.0488609	Down Regulation	A09	29669202	29669873	+	672	Bra007240	-	-	virNOG21512	S	-	gi|685364286|ref|XP_009116340.1| PREDICTED: uncharacterized protein LOC103841544 [Brassica rapa]
Bra007263	19.4359	29.7051	9.16665	0.308589	-1.69624	0.0301437	0.233032	Down Regulation	A09	29774927	29777176	-	1671	Bra007263	GO:0055114;GO:0080019	K13356	virNOG32568;NOG07054;KOG1221	I	sp|B9TSP7|FACR6_ARATH Fatty acyl-CoA reductase 6, chloroplastic OS=Arabidopsis thaliana GN=FAR6 PE=1 SV=1	gi|685364343|ref|XP_009116368.1| PREDICTED: fatty acyl-CoA reductase 6, chloroplastic [Brassica rapa]
Bra007268	306.24	497.766	114.714	0.230458	-2.11742	5.20105e-05	0.00270656	Down Regulation	A09	29806613	29808208	-	1212	Bra007268	-	-	virNOG06868	S	-	gi|685364353|ref|XP_009116374.1| PREDICTED: uncharacterized protein LOC103841573 [Brassica rapa]
Bra007287	16.225	25.7171	6.73301	0.261811	-1.9334	0.0116744	0.130489	Down Regulation	A09	29890201	29891459	-	1203	Bra007287	-	K01578	KOG0285;NOG04222;virNOG01011	AG	sp|Q39190|PRL2_ARATH Protein pleiotropic regulator PRL2 OS=Arabidopsis thaliana GN=PRL2 PE=2 SV=2	gi|685286720|ref|XP_009134289.1| PREDICTED: uncharacterized protein LOC103858649 isoform X1 [Brassica rapa] &gt;gi|685286722|ref|XP_009134290.1| PREDICTED: uncharacterized protein LOC103858649 isoform X1 [Brassica rapa] &gt;gi|685286724|ref|XP_009134291.1| PREDICTED: uncharacterized protein LOC103858649 isoform X1 [Brassica rapa]
Bra007314	6.24923	1.06278	11.4357	10.7601	3.42762	0.0149341	0.149893	Up Regulation	A09	30052693	30053346	-	654	Bra007314	-	-	virNOG04186	R	sp|P33157|E13A_ARATH Glucan endo-1,3-beta-glucosidase, acidic isoform OS=Arabidopsis thaliana GN=BG2 PE=1 SV=2	gi|685366229|ref|XP_009117182.1| PREDICTED: glucan endo-1,3-beta-glucosidase, acidic isoform-like [Brassica rapa]
Bra007324	61.3179	86.7634	35.8723	0.41345	-1.27422	0.0124466	0.13573	Down Regulation	A09	30103817	30106166	+	768	Bra007324	-	K09260	KOG0014;virNOG17745;COG5068	K	sp|Q9M2K8|AGL18_ARATH Agamous-like MADS-box protein AGL18 OS=Arabidopsis thaliana GN=AGL18 PE=1 SV=1	gi|685364510|ref|XP_009116442.1| PREDICTED: agamous-like MADS-box protein AGL18 [Brassica rapa]
Bra007331	86.4505	46.859	126.042	2.68981	1.42751	0.0214676	0.189582	Up Regulation	A09	30157180	30157572	+	393	Bra007331	GO:0016021	-	virNOG25730;NOG174088;virNOG26427	S	-	gi|923636338|ref|XP_013752487.1| PREDICTED: uncharacterized protein LOC106454962 [Brassica napus] &gt;gi|674927322|emb|CDY06101.1| BnaA09g36790D [Brassica napus]
Bra007347	4.04799	8.09598	0	0	/	0.0070379	0.0947742	Down Regulation	A09	30263524	30265041	+	1518	Bra007347	GO:0016021	-	virNOG03762	Q	-	gi|89257660|gb|ABD65147.1| hypothetical protein 40.t00024 [Brassica oleracea]
Bra007368	93.8338	152.53	35.1374	0.230364	-2.11802	0.00398901	0.0660447	Down Regulation	A09	30365293	30366047	-	696	Bra007368	-	-	virNOG38869	R	-	gi|674853738|emb|CDY71136.1| BnaAnng36250D, partial [Brassica napus]
Bra007369	72.1846	142.539	1.83024	0.0128403	-6.28318	3.05351e-05	0.00179499	Down Regulation	A09	30368875	30369360	+	486	Bra007369	-	-	virNOG21558;virNOG25920;euNOG16611	S	-	gi|685364626|ref|XP_009116492.1| PREDICTED: uncharacterized protein LOC103841692 [Brassica rapa] &gt;gi|923701975|ref|XP_013659896.1| PREDICTED: uncharacterized protein LOC106364972 [Brassica napus] &gt;gi|674927284|emb|CDY06063.1| BnaA09g37170D [Brassica napus]
Bra007373	34.6398	54.5297	14.75	0.270495	-1.88633	0.000419432	0.0133984	Down Regulation	A09	30393729	30394274	+	546	Bra007373	-	-	virNOG24392;virNOG25954	S	sp|Q9M2P8|VQ25_ARATH VQ motif-containing protein 25 OS=Arabidopsis thaliana GN=VQ25 PE=3 SV=1	gi|685364639|ref|XP_009116498.1| PREDICTED: uncharacterized protein LOC103841698 [Brassica rapa] &gt;gi|923701970|ref|XP_013659895.1| PREDICTED: VQ motif-containing protein 25-like [Brassica napus] &gt;gi|923702125|ref|XP_013659938.1| PREDICTED: VQ motif-containing protein 25-like [Brassica napus] &gt;gi|674927280|emb|CDY06059.1| BnaA09g37210D [Brassica napus]
Bra007378	116.164	62.804	169.525	2.69927	1.43257	0.028701	0.226124	Up Regulation	A09	30414421	30415182	-	762	Bra007378	GO:0046872	-	virNOG19855	R	sp|Q84WI0|GIS_ARATH Zinc finger protein GIS OS=Arabidopsis thaliana GN=GIS PE=1 SV=1	gi|685364649|ref|XP_009116503.1| PREDICTED: zinc finger protein GIS [Brassica rapa] &gt;gi|923701967|ref|XP_013659894.1| PREDICTED: zinc finger protein GIS-like [Brassica napus] &gt;gi|923702118|ref|XP_013659936.1| PREDICTED: zinc finger protein GIS-like [Brassica napus] &gt;gi|674927275|emb|CDY06054.1| BnaA09g37260D [Brassica napus]
Bra007384	43.3049	85.0846	1.5252	0.0179257	-5.80183	0.0314244	0.238902	Down Regulation	A09	30447802	30449108	+	816	Bra007384	-	K06072	virNOG00087	R	sp|Q94JW0|DOHH_ARATH Deoxyhypusine hydroxylase OS=Arabidopsis thaliana GN=At3g58180 PE=1 SV=1	gi|685364667|ref|XP_009116508.1| PREDICTED: deoxyhypusine hydroxylase [Brassica rapa] &gt;gi|923715125|ref|XP_013663624.1| PREDICTED: deoxyhypusine hydroxylase [Brassica napus] &gt;gi|674927270|emb|CDY06049.1| BnaA09g37310D [Brassica napus]
Bra007386	92.6759	50.5331	134.819	2.66793	1.41572	0.00395792	0.0657482	Up Regulation	A09	30469437	30470755	+	981	Bra007386	-	-	virNOG28958;KOG1987	D	sp|Q9M2H9|MCC26_ARATH MATH domain and coiled-coil domain-containing protein At3g58370 OS=Arabidopsis thaliana GN=At3g58370 PE=4 SV=3	gi|685364672|ref|XP_009116511.1| PREDICTED: MATH domain and coiled-coil domain-containing protein At3g58370 [Brassica rapa] &gt;gi|674927268|emb|CDY06047.1| BnaA09g37330D [Brassica napus]
Bra007396	120.226	160.738	79.7141	0.495927	-1.0118	0.000541949	0.0160507	Down Regulation	A09	30505448	30510011	+	2481	Bra007396	-	K03252	NOG06185;virNOG02380	J	sp|O49160|EIF3C_ARATH Eukaryotic translation initiation factor 3 subunit C OS=Arabidopsis thaliana GN=TIF3C1 PE=1 SV=2	gi|685364707|ref|XP_009116527.1| PREDICTED: eukaryotic translation initiation factor 3 subunit C-like [Brassica rapa]
Bra007413	45.3626	29.2862	61.439	2.09788	1.06893	0.0175071	0.166163	Up Regulation	A09	30582096	30583507	+	813	Bra007413	GO:0043565;GO:0006355;GO:0003700	-	virNOG13153	K	sp|Q93WV5|WRK69_ARATH Probable WRKY transcription factor 69 OS=Arabidopsis thaliana GN=WRKY69 PE=2 SV=1	gi|685364756|ref|XP_009116552.1| PREDICTED: probable WRKY transcription factor 69 isoform X2 [Brassica rapa] &gt;gi|923804336|ref|XP_013688460.1| PREDICTED: probable WRKY transcription factor 69 isoform X2 [Brassica napus]
Bra007430	296.23	124.192	468.268	3.77052	1.91476	0.0326326	0.244783	Up Regulation	A09	30681528	30683248	-	1281	Bra007430	GO:0046983	K16189	virNOG15361;virNOG16961	K	sp|Q84LH8|PIF5_ARATH Transcription factor PIF5 OS=Arabidopsis thaliana GN=PIF5 PE=1 SV=1	gi|685364826|ref|XP_009116576.1| PREDICTED: LOW QUALITY PROTEIN: transcription factor PIF5 [Brassica rapa]
Bra007431	8.65849	17.317	0	0	/	0.000195178	0.00769211	Down Regulation	A09	30687919	30689211	-	1293	Bra007431	-	-	virNOG30124;KOG4293	T	sp|Q9LYS9|B561H_ARATH Cytochrome b561 and DOMON domain-containing protein At3g59070 OS=Arabidopsis thaliana GN=At3g59070 PE=3 SV=1	gi|685364832|ref|XP_009116578.1| PREDICTED: uncharacterized protein LOC103841768 isoform X1 [Brassica rapa]
Bra007443	21.9616	43.0082	0.915122	0.0212779	-5.5545	1.76726e-08	3.02496e-06	Down Regulation	A09	30754762	30756057	+	1296	Bra007443	-	-	virNOG30124;KOG4293	T	sp|Q9LYS9|B561H_ARATH Cytochrome b561 and DOMON domain-containing protein At3g59070 OS=Arabidopsis thaliana GN=At3g59070 PE=3 SV=1	gi|685364866|ref|XP_009116592.1| PREDICTED: uncharacterized protein LOC103841781 [Brassica rapa]
Bra007452	4.99192	9.06871	0.915122	0.10091	-3.30886	0.0397451	0.273468	Down Regulation	A09	30793297	30794720	+	981	Bra007452	GO:0006014;GO:0004747;GO:0046835	K00847	virNOG07007	G	sp|Q9M1B9|SCRK4_ARATH Probable fructokinase-4 OS=Arabidopsis thaliana GN=At3g59480 PE=2 SV=1	gi|685364911|ref|XP_009116612.1| PREDICTED: probable fructokinase-4 [Brassica rapa]
Bra007453	386.058	193.664	578.452	2.98688	1.57864	2.64854e-05	0.00159451	Up Regulation	A09	30794985	30797924	-	2832	Bra007453	-	-	virNOG01078;COG4886	SR	sp|Q9LJS0|RLP42_ARATH Receptor like protein 42 OS=Arabidopsis thaliana GN=RLP42 PE=1 SV=1	gi|685364908|ref|XP_009116611.1| PREDICTED: receptor-like protein 12 [Brassica rapa]
Bra007455	32.9114	18.1606	47.6623	2.62449	1.39204	0.0264402	0.215208	Up Regulation	A09	30809428	30810475	+	561	Bra007455	GO:0005794;GO:0005783;GO:0005739;GO:0016021	K20362	virNOG05191;COG5197;KOG3094	S	sp|Q6PC24|YIF1A_DANRE Protein YIF1A OS=Danio rerio GN=yif1a PE=2 SV=1	gi|674927216|emb|CDY05995.1| BnaA09g37850D [Brassica napus]
Bra007457	775.671	1482.3	69.045	0.0465797	-4.42415	0.00543849	0.0805007	Down Regulation	A09	30821124	30822623	+	1242	Bra007457	GO:0016021;GO:0016844;GO:0009058	-	virNOG06423	R	sp|Q9M1B4|SSL13_ARATH Protein STRICTOSIDINE SYNTHASE-LIKE 13 OS=Arabidopsis thaliana GN=SSL13 PE=1 SV=1	gi|685364929|ref|XP_009116620.1| PREDICTED: strictosidine synthase [Brassica rapa]
Bra007458	426.502	263.121	589.884	2.24187	1.1647	0.0218813	0.191731	Up Regulation	A09	30823085	30829470	-	2247	Bra007458	-	-	virNOG01996	R	sp|Q8LPQ9|FPA_ARATH Flowering time control protein FPA OS=Arabidopsis thaliana GN=FPA PE=1 SV=2	gi|685364924|ref|XP_009116618.1| PREDICTED: flowering time control protein FPA-like isoform X1 [Brassica rapa] &gt;gi|685364927|ref|XP_009116619.1| PREDICTED: flowering time control protein FPA-like isoform X2 [Brassica rapa]
Bra007475	10.6582	2.4348	18.8816	7.7549	2.95511	0.0172672	0.164646	Up Regulation	A09	30914777	30917198	+	1170	Bra007475	-	K14512	KOG0660;virNOG00183	T	sp|Q07176|MMK1_MEDSA Mitogen-activated protein kinase homolog MMK1 OS=Medicago sativa GN=MMK1 PE=1 SV=1	gi|685364978|ref|XP_009116641.1| PREDICTED: mitogen-activated protein kinase homolog MMK1-like isoform X1 [Brassica rapa]
Bra007486	77.5826	126.796	28.3688	0.223735	-2.16014	0.000614843	0.0175486	Down Regulation	A09	30949992	30950468	+	477	Bra007486	-	K03094	COG5201	O	sp|Q9M1X5|ASK13_ARATH SKP1-like protein 13 OS=Arabidopsis thaliana GN=ASK13 PE=1 SV=1	gi|685365021|ref|XP_009116659.1| PREDICTED: SKP1-like protein 13 [Brassica rapa] &gt;gi|923702302|ref|XP_013659986.1| PREDICTED: SKP1-like protein 13 [Brassica napus]
Bra007489	17.5111	26.9553	8.06702	0.299275	-1.74046	0.0181607	0.170329	Down Regulation	A09	30978475	30980947	-	480	Bra007489	-	-	-	-	-	gi|674863779|emb|CDY68415.1| BnaC03g76740D [Brassica napus]
Bra007490	129.6	196.029	63.1706	0.32225	-1.63375	0.0017895	0.0379854	Down Regulation	A09	30981250	30983497	+	1221	Bra007490	-	K17255	virNOG04593;COG5044	O	sp|O24653|GDI2_ARATH Guanosine nucleotide diphosphate dissociation inhibitor 2 OS=Arabidopsis thaliana GN=GDI2 PE=2 SV=1	gi|674927187|emb|CDY05966.1| BnaA09g38140D [Brassica napus]
Bra007494	638.318	874.115	402.521	0.46049	-1.11876	0.0129075	0.138578	Down Regulation	A09	31008262	31009524	+	1263	Bra007494	-	-	virNOG09029	R	sp|Q9M1Y1|SKI20_ARATH F-box/kelch-repeat protein SKIP20 OS=Arabidopsis thaliana GN=SKIP20 PE=1 SV=1	gi|685365070|ref|XP_009116673.1| PREDICTED: F-box/kelch-repeat protein SKIP20 [Brassica rapa]
Bra007500	67.1337	108.644	25.6234	0.235848	-2.08407	0.00318181	0.0570048	Down Regulation	A09	31028653	31029144	-	492	Bra007500	GO:0006511	K03094	virNOG17546;COG5201	O	sp|Q9LNT9|ASK4_ARATH SKP1-like protein 4 OS=Arabidopsis thaliana GN=ASK4 PE=1 SV=1	gi|685365082|ref|XP_009116679.1| PREDICTED: SKP1-like protein 1A [Brassica rapa]
Bra007502	78.2944	121.814	34.7746	0.285473	-1.80857	0.0368007	0.262679	Down Regulation	A09	31034825	31035034	-	210	Bra007502	GO:0006511	K03094	COG5201	O	sp|Q9FHW7|SKP1B_ARATH SKP1-like protein 1B OS=Arabidopsis thaliana GN=SKP1B PE=1 SV=1	gi|685365087|ref|XP_009116681.1| PREDICTED: SKP1-like protein 13 [Brassica rapa]
Bra007530	286.463	181.855	391.071	2.15045	1.10464	0.0053397	0.0795781	Up Regulation	A09	31157235	31158852	-	936	Bra007530	GO:0043565;GO:0006355;GO:0005634;GO:0003700	K09338	virNOG01640	K	sp|P46602|HAT3_ARATH Homeobox-leucine zipper protein HAT3 OS=Arabidopsis thaliana GN=HAT3 PE=1 SV=2	gi|685365174|ref|XP_009116721.1| PREDICTED: homeobox-leucine zipper protein HAT3 [Brassica rapa] &gt;gi|923867050|ref|XP_013708394.1| PREDICTED: homeobox-leucine zipper protein HAT3 [Brassica napus]
Bra007541	265.336	357.703	172.968	0.483551	-1.04826	0.0303542	0.233916	Down Regulation	A09	31210310	31210998	-	390	Bra007541	-	-	virNOG22386;virNOG24221	RS	-	gi|685365198|ref|XP_009116732.1| PREDICTED: uncharacterized protein LOC103841900 [Brassica rapa]
Bra007562	6.48875	0	12.9775	Inf	Inf	0.000357306	0.0120429	Up Regulation	A09	31319243	31320623	-	861	Bra007562	GO:0008289;GO:0006355;GO:0043565;GO:0005634	K09338	virNOG08996	K	sp|Q9FX31|HDG11_ARATH Homeobox-leucine zipper protein HDG11 OS=Arabidopsis thaliana GN=HDG11 PE=1 SV=1	gi|685365257|ref|XP_009116759.1| PREDICTED: homeobox-leucine zipper protein HDG11-like [Brassica rapa] &gt;gi|685365260|ref|XP_009116760.1| PREDICTED: homeobox-leucine zipper protein HDG11-like [Brassica rapa]
Bra007582	400.73	0.366369	801.094	2186.57	11.0945	1.29044e-20	1.60928e-17	Up Regulation	A09	31409828	31410847	+	1020	Bra007582	GO:0016020	-	virNOG33532	R	-	gi|923735568|ref|XP_013669663.1| PREDICTED: uncharacterized protein LOC106374116 [Brassica napus]
Bra007585	42.63	61.9551	23.3048	0.376156	-1.4106	0.00210865	0.0430332	Down Regulation	A09	31421328	31422872	+	891	Bra007585	GO:0009750;GO:0010182;GO:0006952;GO:0055114;GO:0008106;GO:0005829;GO:0047504;GO:0006561;GO:0009408;GO:0080167;GO:0047501;GO:0010301;GO:0009414;GO:0010115;GO:0005886	K15095	virNOG01206	Q	sp|Q9M2E2|SDR1_ARATH (+)-neomenthol dehydrogenase OS=Arabidopsis thaliana GN=SDR1 PE=1 SV=1	gi|685365311|ref|XP_009116784.1| PREDICTED: (+)-neomenthol dehydrogenase [Brassica rapa] &gt;gi|923865376|ref|XP_013707862.1| PREDICTED: (+)-neomenthol dehydrogenase-like [Brassica napus] &gt;gi|674883539|emb|CDY48937.1| BnaA09g39000D [Brassica napus]
Bra007590	102.123	4.30591	199.94	46.4338	5.5371	0.0143908	0.147075	Up Regulation	A09	31434020	31435953	+	1476	Bra007590	GO:0016021	-	virNOG09649	R	sp|Q16QY8|RUMI_AEDAE O-glucosyltransferase rumi homolog OS=Aedes aegypti GN=AAEL011121 PE=3 SV=1	gi|685365327|ref|XP_009116791.1| PREDICTED: O-glucosyltransferase rumi homolog isoform X2 [Brassica rapa]
Bra007601	57.3502	28.2425	86.458	3.06127	1.61413	0.000420876	0.0134211	Up Regulation	A09	31482588	31483538	+	537	Bra007601	-	-	virNOG31288;virNOG27400	S	sp|Q8GUH1|PUB33_ARATH U-box domain-containing protein 33 OS=Arabidopsis thaliana GN=PUB33 PE=2 SV=2	gi|685365363|ref|XP_009116805.1| PREDICTED: U-box domain-containing protein 33 [Brassica rapa]
Bra007605	20.438	32.8178	8.05812	0.245541	-2.02597	0.00702229	0.0947467	Down Regulation	A09	31501942	31506601	+	759	Bra007605	GO:0016021;GO:0005484;GO:0061025;GO:0005622;GO:0006886	K08506	virNOG08098	U	sp|Q94KK5|SYP73_ARATH Syntaxin-73 OS=Arabidopsis thaliana GN=SYP73 PE=2 SV=1	gi|685365373|ref|XP_009116809.1| PREDICTED: syntaxin-73 [Brassica rapa]
Bra007617	31.0899	61.2648	0.915122	0.0149372	-6.06495	0.00238491	0.0469162	Down Regulation	A09	31579822	31580688	+	867	Bra007617	GO:0009055;GO:0016021	-	virNOG18485	R	sp|P80728|MAVI_CUCPE Mavicyanin OS=Cucurbita pepo PE=1 SV=1	gi|685365416|ref|XP_009116825.1| PREDICTED: early nodulin-55-2-like [Brassica rapa]
Bra007648	2.6474	5.29481	0	0	/	0.0441117	0.290238	Down Regulation	A09	31785296	31786147	-	852	Bra007648	-	-	virNOG05810;virNOG40017;KOG0017	R	sp|Q9ZT94|POLR2_ARATH Retrovirus-related Pol polyprotein from transposon RE2 OS=Arabidopsis thaliana GN=RE2 PE=4 SV=1	gi|727602641|ref|XP_010474349.1| PREDICTED: uncharacterized protein LOC104753857 [Camelina sativa]
Bra007656	37.0862	54.2941	19.8782	0.366122	-1.4496	0.0149274	0.149893	Down Regulation	A09	31807129	31808424	-	684	Bra007656	-	K18551	virNOG03855	R	sp|Q09893|YAI5_SCHPO Uncharacterized protein C24B11.05 OS=Schizosaccharomyces pombe (strain 972 / ATCC 24843) GN=SPAC24B11.05 PE=3 SV=1	gi|685365550|ref|XP_009116877.1| PREDICTED: uncharacterized protein C24B11.05 [Brassica rapa]
Bra007666	3.94616	7.89231	0	0	/	0.00841978	0.10633	Down Regulation	A09	31842929	31843579	-	651	Bra007666	GO:0004857;GO:0043086	-	virNOG28758	R	sp|P41510|PME_BRANA Probable pectinesterase/pectinesterase inhibitor OS=Brassica napus GN=BP19 PE=2 SV=1	gi|685365587|ref|XP_009116896.1| PREDICTED: probable pectinesterase/pectinesterase inhibitor [Brassica rapa]
Bra007676	285.267	400.635	169.898	0.424073	-1.23761	0.0376599	0.265604	Down Regulation	A09	31879130	31880884	-	1413	Bra007676	GO:0016021	-	virNOG03255	S	sp|Q9LZQ1|TBL6_ARATH Protein trichome birefringence-like 6 OS=Arabidopsis thaliana GN=TBL6 PE=2 SV=1	gi|685365610|ref|XP_009116908.1| PREDICTED: protein trichome birefringence-like 6 [Brassica rapa]
Bra007678	101.614	149.098	54.131	0.363057	-1.46173	0.0136921	0.142888	Down Regulation	A09	31882731	31883123	+	393	Bra007678	-	-	virNOG34026;virNOG23430	R	sp|Q9LZP9|CP122_ARATH Calvin cycle protein CP12-2, chloroplastic OS=Arabidopsis thaliana GN=CP12-2 PE=1 SV=1	gi|906847340|ref|NP_001298109.1| calvin cycle protein CP12-2, chloroplastic [Brassica rapa] &gt;gi|119720838|gb|ABL97989.1| putative chloroplast protein CP12 [Brassica rapa] &gt;gi|674921762|emb|CDY11420.1| BnaA09g39860D [Brassica napus]
Bra007686	287.126	431.961	142.291	0.329407	-1.60206	0.000126608	0.00553948	Down Regulation	A09	31910853	31912892	-	1824	Bra007686	GO:0016787;GO:0006629	-	virNOG13882	S	-	gi|685365630|ref|XP_009116919.1| PREDICTED: uncharacterized protein LOC103842065 [Brassica rapa]
Bra007699	1931.43	1108.75	2754.11	2.48399	1.31266	1.03372e-05	0.000753562	Up Regulation	A09	31971649	31974237	+	1518	Bra007699	GO:0005975;GO:0004553	K01188	virNOG05680;COG2723	G	sp|Q93ZI4|BGL10_ARATH Beta-glucosidase 10 OS=Arabidopsis thaliana GN=BGLU10 PE=2 SV=1	gi|685365667|ref|XP_009116937.1| PREDICTED: beta-glucosidase 10-like [Brassica rapa]
Bra007704	42.2821	64.7846	19.7797	0.305315	-1.71163	0.00110407	0.0267535	Down Regulation	A09	31983004	31983573	+	570	Bra007704	GO:0043086;GO:0004857	-	virNOG18847;virNOG33690	R	sp|O22244|PMEI6_ARATH Pectinesterase inhibitor 6 OS=Arabidopsis thaliana GN=PMEI6 PE=2 SV=1	gi|685365677|ref|XP_009116944.1| PREDICTED: 21 kDa protein [Brassica rapa]
Bra007732	105.603	147.378	63.8272	0.433084	-1.20728	0.0408298	0.277589	Down Regulation	A09	32127126	32128236	+	861	Bra007732	GO:0016872	-	virNOG11731	R	sp|Q9M1X2|FAP1_ARATH Fatty-acid-binding protein 1 OS=Arabidopsis thaliana GN=FAP1 PE=1 SV=1	gi|685365778|ref|XP_009116985.1| PREDICTED: fatty-acid-binding protein 1-like [Brassica rapa]
Bra007773	6.23161	11.8531	0.610081	0.05147	-4.28012	0.0384452	0.268413	Down Regulation	A09	32334119	32335234	-	1116	Bra007773	-	-	KOG1072;virNOG32310	R	sp|Q9ZVC1|FBK42_ARATH Putative F-box/kelch-repeat protein At2g41360 OS=Arabidopsis thaliana GN=At2g41360 PE=4 SV=1	gi|674921846|emb|CDY11504.1| BnaA09g40700D [Brassica napus]
Bra007775	75.0642	117.589	32.5397	0.276725	-1.85347	0.00560536	0.0819685	Down Regulation	A09	32341905	32344466	-	1470	Bra007775	GO:0006508;GO:0008233	K01369	virNOG04445	O	sp|P49047|VPEA_ARATH Vacuolar-processing enzyme alpha-isozyme OS=Arabidopsis thaliana GN=At2g25940 PE=2 SV=2	gi|685365896|ref|XP_009117035.1| PREDICTED: vacuolar-processing enzyme alpha-isozyme [Brassica rapa]
Bra007785	5.11938	10.2388	0	0	/	0.023423	0.199825	Down Regulation	A09	32380221	32384269	-	2601	Bra007785	GO:0005249;GO:0071805;GO:0016021	-	virNOG06873;virNOG29337;virNOG29981	P	sp|Q8GXE6|AKT6_ARATH Potassium channel AKT6 OS=Arabidopsis thaliana GN=AKT6 PE=1 SV=2	gi|685366317|ref|XP_009117222.1| PREDICTED: potassium channel AKT6 [Brassica rapa]
Bra007812	12.8412	22.905	2.77743	0.121258	-3.04384	0.00105744	0.0259843	Down Regulation	A09	32523978	32525396	+	1419	Bra007812	GO:0016758;GO:0008152	-	KOG1192;virNOG15881;virNOG33568	CG	sp|Q9LML7|U71C3_ARATH UDP-glycosyltransferase 71C3 OS=Arabidopsis thaliana GN=UGT71C3 PE=2 SV=1	gi|685366006|ref|XP_009117077.1| PREDICTED: UDP-glycosyltransferase 71C3-like [Brassica rapa]
Bra007865	12.1333	4.1957	20.0709	4.78369	2.25812	0.0129808	0.13891	Up Regulation	A02	10393267	10393539	-	273	Bra007865	GO:0006355;GO:0003700;GO:0016021;GO:0046983;GO:0005634;GO:0003677	-	virNOG29006	K	-	gi|674888597|emb|CDY44073.1| BnaA02g14370D [Brassica napus]
Bra007879	15.297	25.4747	5.11933	0.200957	-2.31504	0.00383995	0.0646707	Down Regulation	A02	10515931	10516458	-	528	Bra007879	-	-	virNOG34147;virNOG26208	S	-	gi|685273434|ref|XP_009127759.1| PREDICTED: uncharacterized protein LOC103852609 [Brassica rapa] &gt;gi|674888614|emb|CDY44090.1| BnaA02g14540D [Brassica napus]
Bra007886	363.653	485.774	241.533	0.497213	-1.00806	3.5183e-06	0.000321831	Down Regulation	A02	10599964	10606676	+	1776	Bra007886	GO:0005215;GO:0016021;GO:0006810	-	virNOG06773;virNOG31714	P	sp|Q8RX77|PTR21_ARATH Protein NRT1/ PTR FAMILY 2.13 OS=Arabidopsis thaliana GN=NPF2.13 PE=1 SV=1	gi|685273454|ref|XP_009127767.1| PREDICTED: protein NRT1/ PTR FAMILY 2.13 [Brassica rapa]
Bra007905	41.6383	56.5317	26.745	0.473098	-1.07979	0.0225981	0.195221	Down Regulation	A02	10758890	10759150	+	261	Bra007905	-	-	virNOG36837;virNOG37472	R	-	gi|685273491|ref|XP_009127783.1| PREDICTED: uncharacterized protein LOC103852640 [Brassica rapa] &gt;gi|923536425|ref|XP_013717274.1| PREDICTED: uncharacterized protein LOC106420979 [Brassica napus] &gt;gi|923752298|ref|XP_013674804.1| PREDICTED: uncharacterized protein LOC106379381 [Brassica napus] &gt;gi|674862617|emb|CDY68814.1| BnaCnng60650D [Brassica napus]
Bra007912	62.8901	87.0894	38.6907	0.444264	-1.17051	0.0090788	0.111861	Down Regulation	A02	10812862	10815334	-	777	Bra007912	GO:0004089;GO:0008270;GO:0015976	K01673	virNOG31685;virNOG12703	P	sp|Q94CE4|BCA4_ARATH Beta carbonic anhydrase 4 OS=Arabidopsis thaliana GN=BCA4 PE=1 SV=1	gi|923758557|ref|XP_013676474.1| PREDICTED: beta carbonic anhydrase 4-like isoform X1 [Brassica napus] &gt;gi|923846620|ref|XP_013702617.1| PREDICTED: beta carbonic anhydrase 4-like isoform X1 [Brassica napus] &gt;gi|674875516|emb|CDY57304.1| BnaCnng31770D [Brassica napus]
Bra007921	17.3534	5.21516	29.4915	5.65496	2.49952	0.000994201	0.024942	Up Regulation	A02	10874170	10876712	-	1923	Bra007921	GO:0004674;GO:0005886;GO:0016021;GO:0046777;GO:0009506;GO:0005524	-	virNOG09027;COG0515	T	sp|Q9CAL3|CRK2_ARATH Cysteine-rich receptor-like protein kinase 2 OS=Arabidopsis thaliana GN=CRK2 PE=2 SV=1	gi|685273533|ref|XP_009127806.1| PREDICTED: cysteine-rich receptor-like protein kinase 2 [Brassica rapa]
Bra007932	118.985	76.2473	161.723	2.12103	1.08476	0.000500129	0.0151593	Up Regulation	A02	10950240	10951548	+	480	Bra007932	-	K10704	virNOG17304	O	sp|Q9CAB6|UEV1B_ARATH Ubiquitin-conjugating enzyme E2 variant 1B OS=Arabidopsis thaliana GN=UEV1B PE=1 SV=1	gi|685273557|ref|XP_009127816.1| PREDICTED: ubiquitin-conjugating enzyme E2 variant 1B [Brassica rapa] &gt;gi|923536490|ref|XP_013717463.1| PREDICTED: ubiquitin-conjugating enzyme E2 variant 1B isoform X1 [Brassica napus] &gt;gi|674929683|emb|CDY03730.1| BnaA02g15070D [Brassica napus]
Bra007947	180.513	259.872	101.154	0.389244	-1.36125	3.95669e-06	0.000352941	Down Regulation	A02	11049287	11050153	-	477	Bra007947	GO:0006952;GO:0009607	-	virNOG24009;virNOG21720	S	sp|Q9SSK9|MLP28_ARATH MLP-like protein 28 OS=Arabidopsis thaliana GN=MLP28 PE=1 SV=1	gi|685273584|ref|XP_009127831.1| PREDICTED: MLP-like protein 31 [Brassica rapa] &gt;gi|923528905|ref|XP_013691012.1| PREDICTED: MLP-like protein 31 [Brassica napus]
Bra007950	11.8707	19.2874	4.45404	0.23093	-2.11448	0.017071	0.163519	Down Regulation	A02	11066531	11067064	-	441	Bra007950	GO:0006952;GO:0009607	-	virNOG23041;virNOG31302	RS	sp|Q9SSK7|MLP34_ARATH MLP-like protein 34 OS=Arabidopsis thaliana GN=MLP34 PE=2 SV=1	gi|685273590|ref|XP_009127834.1| PREDICTED: MLP-like protein 31 [Brassica rapa] &gt;gi|685273592|ref|XP_009127835.1| PREDICTED: MLP-like protein 31 [Brassica rapa]
Bra007966	147.444	242.787	52.1011	0.214596	-2.22031	0.000168709	0.00687396	Down Regulation	A02	11163074	11164423	-	1350	Bra007966	GO:0016747;GO:0006633;GO:0016021	K15397	virNOG05957	I	sp|Q9C992|KCS7_ARATH 3-ketoacyl-CoA synthase 7 OS=Arabidopsis thaliana GN=KCS7 PE=2 SV=1	gi|685273630|ref|XP_009127852.1| PREDICTED: 3-ketoacyl-CoA synthase 7 [Brassica rapa]
Bra007989	9.26168	18.5234	0	0	/	0.0114287	0.129023	Down Regulation	A02	11312792	11316289	+	1554	Bra007989	-	K13126	NOG170028;virNOG33432	JAR	sp|P42731|PABP2_ARATH Polyadenylate-binding protein 2 OS=Arabidopsis thaliana GN=PAB2 PE=1 SV=1	gi|685273677|ref|XP_009127876.1| PREDICTED: polyadenylate-binding protein, cytoplasmic and nuclear-like isoform X1 [Brassica rapa]
Bra007991	35.2521	21.5815	48.9227	2.26689	1.18071	0.0192271	0.176677	Up Regulation	A02	11379225	11380953	+	1542	Bra007991	GO:0015770;GO:0005887;GO:0008515	K15378	virNOG03948	G	sp|Q39232|SUC1_ARATH Sucrose transport protein SUC1 OS=Arabidopsis thaliana GN=SUC1 PE=1 SV=1	gi|685273684|ref|XP_009127880.1| PREDICTED: sucrose transport protein SUC1 [Brassica rapa]
Bra008011	8.15168	2.41059	13.8928	5.76324	2.52688	0.0306254	0.235131	Up Regulation	A02	11524350	11529708	+	3213	Bra008011	GO:0016020;GO:0006810	K14638	virNOG06012;COG3104	E	sp|Q9C7U1|PTR25_ARATH Protein NRT1/ PTR FAMILY 5.12 OS=Arabidopsis thaliana GN=NPF5.12 PE=2 SV=1	gi|674248868|gb|KFK41633.1| hypothetical protein AALP_AA2G153000 [Arabis alpina]
Bra008024	8232.34	5040.96	11423.7	2.26618	1.18026	3.63478e-06	0.000328806	Up Regulation	A02	11623023	11623703	+	681	Bra008024	GO:0010951;GO:0004866;GO:0008233	-	virNOG30017	R	sp|Q9C7S6|WSCP_ARATH Cysteine protease inhibitor WSCP OS=Arabidopsis thaliana GN=WSCP PE=1 SV=1	gi|685273760|ref|XP_009127921.1| PREDICTED: kunitz-type serine protease inhibitor DrTI-like [Brassica rapa]
Bra008033	634.861	292.024	977.698	3.348	1.7433	0.000130561	0.00564123	Up Regulation	A02	11687087	11688457	-	822	Bra008033	-	K13464	virNOG32536	K	sp|Q9C9E3|TI11B_ARATH Protein TIFY 11B OS=Arabidopsis thaliana GN=TIFY11B PE=1 SV=1	gi|685273788|ref|XP_009127935.1| PREDICTED: protein TIFY 11B-like [Brassica rapa]
Bra008034	63.589	97.0543	30.1236	0.310379	-1.6879	1.67559e-05	0.00111657	Down Regulation	A02	11694360	11696393	+	1848	Bra008034	GO:0006468;GO:0005524;GO:0004672;GO:0016021	-	virNOG02034;virNOG30571	T	sp|Q9M1L7|PRK3_ARATH Pollen receptor-like kinase 3 OS=Arabidopsis thaliana GN=PRK3 PE=1 SV=1	gi|685273790|ref|XP_009127936.1| PREDICTED: probably inactive leucine-rich repeat receptor-like protein kinase At1g50610 [Brassica rapa]
Bra008062	4.6462	8.98736	0.305041	0.0339411	-4.88082	0.011784	0.131001	Down Regulation	A02	11974433	11974990	-	558	Bra008062	-	-	virNOG06585;virNOG35005	S	sp|Q9SSM9|LBD7_ARATH LOB domain-containing protein 7 OS=Arabidopsis thaliana GN=LBD7 PE=2 SV=1	gi|685273846|ref|XP_009127962.1| PREDICTED: LOB domain-containing protein 7 [Brassica rapa]
Bra008083	42.5825	63.2332	21.9317	0.346839	-1.52766	0.00117581	0.0280061	Down Regulation	A02	12056062	12056709	+	648	Bra008083	-	-	virNOG20237	R	sp|Q8RXD5|KTI1_ARATH Kunitz trypsin inhibitor 1 OS=Arabidopsis thaliana GN=KTI1 PE=2 SV=1	gi|685273889|ref|XP_009127982.1| PREDICTED: alpha-amylase/subtilisin inhibitor-like [Brassica rapa]
Bra008096	8.82103	17.032	0.610081	0.0358198	-4.8031	0.00272251	0.0514976	Down Regulation	A02	12117111	12118454	+	705	Bra008096	GO:0003677	K09422	virNOG16219	K	sp|Q6R0C4|MYB52_ARATH Transcription factor MYB52 OS=Arabidopsis thaliana GN=MYB52 PE=2 SV=1	gi|685273903|ref|XP_009127989.1| PREDICTED: transcription factor WER-like isoform X1 [Brassica rapa] &gt;gi|674874835|emb|CDY58312.1| BnaA02g16430D [Brassica napus]
Bra008107	83.0387	121.204	44.8735	0.370231	-1.4335	4.09411e-05	0.00225131	Down Regulation	A02	12174243	12177232	-	1896	Bra008107	GO:0020037;GO:0098869;GO:0055114;GO:0004601;GO:0006979	-	virNOG13524;virNOG09107	R	sp|Q9C9U3|DOX2_ARATH Alpha-dioxygenase 2 OS=Arabidopsis thaliana GN=DOX2 PE=2 SV=1	gi|685273931|ref|XP_009128005.1| PREDICTED: alpha-dioxygenase 2-like [Brassica rapa] &gt;gi|923759346|ref|XP_013676712.1| PREDICTED: alpha-dioxygenase 2 isoform X1 [Brassica napus] &gt;gi|923759349|ref|XP_013676713.1| PREDICTED: alpha-dioxygenase 2 isoform X2 [Brassica napus]
Bra008108	11.4498	21.0616	1.83796	0.0872662	-3.51843	0.000642069	0.0181537	Down Regulation	A02	12186494	12187639	-	1146	Bra008108	-	-	virNOG33008;KOG1072	R	sp|Q9LX87|FBK74_ARATH Putative F-box/kelch-repeat protein At3g46050 OS=Arabidopsis thaliana GN=At3g46050 PE=4 SV=1	gi|923759352|ref|XP_013676715.1| PREDICTED: F-box/kelch-repeat protein At5g49000-like [Brassica napus]
Bra008127	14.621	26.4337	2.8083	0.10624	-3.23461	0.000232013	0.0088059	Down Regulation	A02	12301358	12307306	-	987	Bra008127	GO:0009058;GO:0016844	K01757	virNOG19808;virNOG33689	RH	sp|P94111|SSL12_ARATH Protein STRICTOSIDINE SYNTHASE-LIKE 12 OS=Arabidopsis thaliana GN=SSL12 PE=2 SV=2	gi|685273965|ref|XP_009128020.1| PREDICTED: strictosidine synthase 1 isoform X1 [Brassica rapa]
Bra008132	3068.99	1473.37	4664.61	3.16595	1.66264	2.59319e-05	0.00156659	Up Regulation	A02	12337180	12338199	-	1020	Bra008132	GO:0008146	K11821	virNOG06239;virNOG18999	OR	sp|Q9C9D0|SOT16_ARATH Cytosolic sulfotransferase 16 OS=Arabidopsis thaliana GN=SOT16 PE=1 SV=1	gi|197090693|gb|ACH41747.1| ST5a [Brassica rapa subsp. rapa] &gt;gi|197090695|gb|ACH41748.1| ST5a [Brassica rapa subsp. rapa] &gt;gi|237682432|gb|ACR10264.1| sulfotransferase 5a [Brassica rapa subsp. pekinensis]
Bra008147	10.4392	0	20.8784	Inf	Inf	2.46716e-06	0.000240501	Up Regulation	A02	12418927	12421555	+	234	Bra008147	-	-	KOG0302	R	-	gi|685282156|ref|XP_009131987.1| PREDICTED: uncharacterized protein LOC103856622 [Brassica rapa]
Bra008162	338.638	468.325	208.952	0.446168	-1.16434	0.010576	0.12277	Down Regulation	A02	12535032	12535512	+	306	Bra008162	-	-	virNOG23891;virNOG22462	R	sp|Q6NMQ7|GASA6_ARATH Gibberellin-regulated protein 6 OS=Arabidopsis thaliana GN=GASA6 PE=3 SV=1	gi|685274044|ref|XP_009128056.1| PREDICTED: gibberellin-regulated protein 6 [Brassica rapa]
Bra008165	114.298	69.5787	159.016	2.28542	1.19246	0.000268083	0.00983186	Up Regulation	A02	12548523	12552890	+	1695	Bra008165	GO:0009058;GO:0008909	K02552	virNOG05162	H	sp|Q9S7H8|ICS1_ARATH Isochorismate synthase 1, chloroplastic OS=Arabidopsis thaliana GN=ICS1 PE=1 SV=2	gi|685274052|ref|XP_009128061.1| PREDICTED: isochorismate synthase 1, chloroplastic-like [Brassica rapa]
Bra008170	126.951	194.725	59.1779	0.303905	-1.71831	0.0257348	0.212136	Down Regulation	A02	12572793	12573611	+	585	Bra008170	GO:0005794;GO:0008270	-	virNOG32169;virNOG09005;KOG2068	K	sp|P34909|NOT4_YEAST General negative regulator of transcription subunit 4 OS=Saccharomyces cerevisiae (strain ATCC 204508 / S288c) GN=MOT2 PE=1 SV=1	gi|685275178|ref|XP_009128573.1| PREDICTED: uncharacterized protein LOC103853412 [Brassica rapa]
Bra008175	2888.36	5749.05	27.6698	0.00481293	-7.69887	6.09166e-07	7.13788e-05	Down Regulation	A02	12595307	12596142	+	744	Bra008175	-	-	virNOG06409	R	sp|P28493|PR5_ARATH Pathogenesis-related protein 5 OS=Arabidopsis thaliana GN=At1g75040 PE=1 SV=1	gi|685274072|ref|XP_009128072.1| PREDICTED: pathogenesis-related protein 5-like [Brassica rapa]
Bra008196	71.0434	99.32	42.7668	0.430596	-1.21559	0.000936067	0.0238159	Down Regulation	A02	12716282	12717525	+	717	Bra008196	-	-	virNOG09791	O	-	gi|674893741|emb|CDY39030.1| BnaA02g17190D [Brassica napus]
Bra008223	1838.74	3288.28	389.193	0.118358	-3.07878	3.4048e-08	5.38378e-06	Down Regulation	A02	12920223	12922885	-	1482	Bra008223	GO:0005507;GO:0016491;GO:0055114	-	virNOG16699	Q	sp|Q8VXX5|SKS1_ARATH Monocopper oxidase-like protein SKS1 OS=Arabidopsis thaliana GN=SKS1 PE=1 SV=1	gi|685274193|ref|XP_009128132.1| PREDICTED: monocopper oxidase-like protein SKS1 [Brassica rapa] &gt;gi|923536991|ref|XP_013718661.1| PREDICTED: monocopper oxidase-like protein SKS1 [Brassica napus] &gt;gi|674893769|emb|CDY39058.1| BnaA02g17470D [Brassica napus]
Bra008230	245.831	491.662	0	0	/	0.0233884	0.199689	Down Regulation	A02	12975560	12978541	+	1653	Bra008230	GO:0005975;GO:0004553;GO:0016298;GO:0006629;GO:0016020	K01188	virNOG30266;virNOG29702	G	sp|Q84WV2|BGL20_ARATH Beta-glucosidase 20 OS=Arabidopsis thaliana GN=BGLU20 PE=2 SV=1	gi|685274221|ref|XP_009128145.1| PREDICTED: beta-glucosidase 20 [Brassica rapa] &gt;gi|674893782|emb|CDY39071.1| BnaA02g17600D [Brassica napus] &gt;gi|674919642|emb|CDY13522.1| BnaC02g23330D [Brassica napus]
Bra008232	11.7621	18.9101	4.6142	0.244008	-2.035	0.0286434	0.225823	Down Regulation	A02	12989035	12990456	+	1422	Bra008232	GO:0008152;GO:0003824	-	virNOG14134;KOG1176;NOG00295	QI	sp|Q9FFE6|AAE5_ARATH Probable acyl-activating enzyme 5, peroxisomal OS=Arabidopsis thaliana GN=AAE5 PE=1 SV=1	gi|685274225|ref|XP_009128147.1| PREDICTED: probable acyl-activating enzyme 5, peroxisomal [Brassica rapa]
Bra008255	87.5554	48.3308	126.78	2.62317	1.39131	0.0073555	0.0971686	Up Regulation	A02	13127011	13130188	-	1278	Bra008255	GO:0004674;GO:0006468;GO:0005524	-	virNOG12702;KOG1187	T	sp|Q9SII6|PIX13_ARATH Probable serine/threonine-protein kinase PIX13 OS=Arabidopsis thaliana GN=PIX13 PE=1 SV=2	gi|685274279|ref|XP_009128175.1| PREDICTED: probable serine/threonine-protein kinase NAK [Brassica rapa] &gt;gi|923529832|ref|XP_013693635.1| PREDICTED: probable serine/threonine-protein kinase NAK [Brassica napus]
Bra008272	18.2738	9.20143	27.3462	2.97195	1.57141	0.0282318	0.223751	Up Regulation	A02	13268779	13270052	+	786	Bra008272	-	-	virNOG16871	S	sp|Q9M098|EBFC1_ARATH Nucleoid-associated protein At4g30620, chloroplastic OS=Arabidopsis thaliana GN=At4g30620 PE=1 SV=1	gi|685274315|ref|XP_009128192.1| PREDICTED: uncharacterized protein LOC103853041 [Brassica rapa] &gt;gi|674886653|emb|CDY45942.1| BnaA02g17680D [Brassica napus]
Bra008277	9.23436	15.9963	2.47239	0.15456	-2.69377	0.012914	0.138578	Down Regulation	A02	13300159	13300743	+	585	Bra008277	GO:0016021	-	virNOG28557;virNOG10707;COG1814	SP	sp|Q9LPU9|VITH1_ARATH Vacuolar iron transporter homolog 1 OS=Arabidopsis thaliana GN=At1g21140 PE=2 SV=1	gi|685274321|ref|XP_009128195.1| PREDICTED: vacuolar iron transporter homolog 2 [Brassica rapa] &gt;gi|674886657|emb|CDY45946.1| BnaA02g17720D [Brassica napus]
Bra008278	70.6132	22.4404	118.786	5.2934	2.4042	5.14769e-10	1.27055e-07	Up Regulation	A02	13303924	13304950	-	684	Bra008278	-	K09522	COG5269;KOG0724;virNOG00431	KOJ	sp|Q1RMH9|DNJC2_BOVIN DnaJ homolog subfamily C member 2 OS=Bos taurus GN=DNAJC2 PE=2 SV=1	gi|923538703|ref|XP_013723916.1| PREDICTED: dnaJ homolog subfamily C member 2-like [Brassica napus] &gt;gi|923538706|ref|XP_013723925.1| PREDICTED: dnaJ homolog subfamily C member 2-like [Brassica napus]
Bra008285	301.296	408.646	193.946	0.474605	-1.0752	7.80748e-07	8.85135e-05	Down Regulation	A02	13364119	13366416	+	1668	Bra008285	GO:0003677	-	virNOG04216	K	sp|Q39117|TGT2_ARATH Trihelix transcription factor GT-2 OS=Arabidopsis thaliana GN=GT-2 PE=2 SV=1	gi|685274341|ref|XP_009128203.1| PREDICTED: trihelix transcription factor GT-2-like [Brassica rapa]
Bra008295	49.0079	82.6214	15.3945	0.186326	-2.4241	0.0113824	0.12875	Down Regulation	A02	13544524	13545990	-	1467	Bra008295	GO:0000398;GO:0005681	K06063	virNOG09691	AB	sp|O80653|SKIP_ARATH SNW/SKI-interacting protein OS=Arabidopsis thaliana GN=SKIP PE=1 SV=1	gi|685274350|ref|XP_009128207.1| PREDICTED: SNW/SKI-interacting protein-like [Brassica rapa]
Bra008307	640.211	413.333	867.089	2.0978	1.06888	0.00100695	0.0252003	Up Regulation	A02	13617242	13619245	+	1149	Bra008307	-	K01054	virNOG06658	I	sp|Q9C942|CSE_ARATH Caffeoylshikimate esterase OS=Arabidopsis thaliana GN=CSE PE=1 SV=1	gi|685274387|ref|XP_009128226.1| PREDICTED: caffeoylshikimate esterase [Brassica rapa]
Bra008312	106.156	67.719	144.592	2.13518	1.09436	0.000386524	0.0127352	Up Regulation	A02	13634485	13635782	+	903	Bra008312	-	-	virNOG10337;KOG2005	OS	sp|Q6XJG8|PSD2B_ARATH 26S proteasome non-ATPase regulatory subunit 2 homolog B OS=Arabidopsis thaliana GN=RPN1B PE=1 SV=1	gi|674894480|emb|CDY38343.1| BnaA02g18360D [Brassica napus]
Bra008327	67.268	117.849	16.6865	0.141592	-2.82019	0.0333234	0.247835	Down Regulation	A02	13740643	13742016	-	1287	Bra008327	GO:0097027;GO:0050790;GO:0010997	K03363	KOG0305;virNOG03859;NOG03028	D	sp|Q9S7I8|CDC22_ARATH Cell division cycle 20.2, cofactor of APC complex OS=Arabidopsis thaliana GN=CDC20-2 PE=1 SV=1	gi|685274427|ref|XP_009128245.1| PREDICTED: cell division cycle 20.2, cofactor of APC complex-like [Brassica rapa]
Bra008328	3.91844	7.83688	0	0	/	0.0199024	0.180648	Down Regulation	A02	13742828	13743154	-	327	Bra008328	GO:0005634;GO:0016567;GO:0004842;GO:0016874;GO:0008270;GO:0007275;GO:0006511	K04506	virNOG02187;KOG3002	O	sp|P93748|SINA1_ARATH Putative E3 ubiquitin-protein ligase SINAT1 OS=Arabidopsis thaliana GN=SINAT1 PE=1 SV=1	gi|674870776|emb|CDY64066.1| BnaA02g36080D [Brassica napus]
Bra008329	93.8008	187.602	0	0	/	8.04924e-06	0.000624585	Down Regulation	A02	13743620	13743922	+	222	Bra008329	-	K12162	virNOG21685;KOG3483	S	sp|Q9CA23|UFM1_ARATH Ubiquitin-fold modifier 1 OS=Arabidopsis thaliana GN=At1g77710 PE=3 SV=1	gi|685274435|ref|XP_009128249.1| PREDICTED: ubiquitin-fold modifier 1-like [Brassica rapa]
Bra008333	44.8635	6.69104	83.0359	12.41	3.63343	9.35345e-09	1.68352e-06	Up Regulation	A02	13785906	13789607	-	2721	Bra008333	GO:0043546;GO:0020037;GO:0030151;GO:0042128;GO:0055114;GO:0006809;GO:0050464	K10534	virNOG00316;COG2041	CR	sp|P39868|NIA2_BRANA Nitrate reductase [NADH], clone PBNBR1412 OS=Brassica napus GN=NIA2 PE=2 SV=1	gi|685274439|ref|XP_009128251.1| PREDICTED: nitrate reductase [NADH], clone PBNBR1412-like [Brassica rapa]
Bra008350	6.36303	12.7261	0	0	/	0.0414589	0.280066	Down Regulation	A02	13961913	13964352	+	1641	Bra008350	GO:0003723	-	virNOG02506;COG5099	J	sp|Q9C9R6|PUM7_ARATH Putative pumilio homolog 7, chloroplastic OS=Arabidopsis thaliana GN=APUM7 PE=3 SV=2	gi|685274510|ref|XP_009128285.1| PREDICTED: putative pumilio homolog 7, chloroplastic [Brassica rapa] &gt;gi|685274512|ref|XP_009128286.1| PREDICTED: putative pumilio homolog 7, chloroplastic [Brassica rapa] &gt;gi|685274514|ref|XP_009128287.1| PREDICTED: putative pumilio homolog 7, chloroplastic [Brassica rapa] &gt;gi|674906183|emb|CDY26856.1| BnaA02g18810D [Brassica napus]
Bra008364	43.1217	16.1193	70.1241	4.35032	2.12112	4.66196e-05	0.00247481	Up Regulation	A02	14071794	14074918	+	699	Bra008364	GO:0006281;GO:0003697;GO:0005524	-	-	-	-	gi|674906974|emb|CDY26119.1| BnaC06g10770D [Brassica napus]
Bra008374	17.3729	34.7458	0	0	/	0.0233897	0.199689	Down Regulation	A02	14163134	14163514	-	381	Bra008374	GO:0006355;GO:0003677;GO:0005634	-	virNOG23079;virNOG36567	K	sp|Q9SYL8|Y1786_ARATH Putative B3 domain-containing protein At1g78640 OS=Arabidopsis thaliana GN=At1g78640 PE=3 SV=1	gi|674906200|emb|CDY26873.1| BnaA02g18980D [Brassica napus]
Bra008382	33.924	10.0063	57.8417	5.78051	2.5312	0.00194004	0.0402271	Up Regulation	A02	14207672	14208247	-	576	Bra008382	-	-	NOG119053;virNOG17336	S	sp|Q9ZVA0|LSH7_ARATH Protein LIGHT-DEPENDENT SHORT HYPOCOTYLS 7 OS=Arabidopsis thaliana GN=LSH7 PE=1 SV=1	gi|685274581|ref|XP_009128313.1| PREDICTED: protein LIGHT-DEPENDENT SHORT HYPOCOTYLS 7-like [Brassica rapa]
Bra008406	35.0563	22.8184	47.2942	2.07263	1.05147	0.0385718	0.268725	Up Regulation	A02	14405754	14407880	+	1347	Bra008406	GO:0003723	-	virNOG06747;KOG1901;virNOG02855	SR	sp|Q0VCZ3|YTHD2_BOVIN YTH domain-containing family protein 2 OS=Bos taurus GN=YTHDF2 PE=2 SV=1	gi|685274703|ref|XP_009128344.1| PREDICTED: uncharacterized protein LOC103853183 isoform X1 [Brassica rapa] &gt;gi|685274705|ref|XP_009128345.1| PREDICTED: uncharacterized protein LOC103853183 isoform X1 [Brassica rapa]
Bra008408	262.615	125.452	399.778	3.18669	1.67206	4.49369e-13	2.0378e-10	Up Regulation	A02	14414310	14415869	-	1560	Bra008408	GO:0022857;GO:0016021;GO:0055085	-	virNOG01041	R	sp|O64515|OCT2_ARATH Organic cation/carnitine transporter 2 OS=Arabidopsis thaliana GN=OCT2 PE=2 SV=1	gi|685274714|ref|XP_009128350.1| PREDICTED: organic cation/carnitine transporter 2 [Brassica rapa]
Bra008430	12.4931	20.0427	4.94359	0.246653	-2.01945	0.0211852	0.187988	Down Regulation	A02	14597841	14598460	+	456	Bra008430	-	-	virNOG20324	O	sp|Q9SAG8|DNAJ8_ARATH Chaperone protein dnaJ 8, chloroplastic OS=Arabidopsis thaliana GN=ATJ8 PE=2 SV=1	gi|685274791|ref|XP_009128381.1| PREDICTED: chaperone protein dnaJ 8, chloroplastic [Brassica rapa]
Bra008437	734.797	1290.98	178.618	0.138359	-2.85351	1.18494e-05	0.000844404	Down Regulation	A02	14645772	14648631	+	1599	Bra008437	GO:0006810;GO:0016021;GO:0005215	-	virNOG05785	P	sp|Q9SAH8|NRAM1_ARATH Metal transporter Nramp1 OS=Arabidopsis thaliana GN=NRAMP1 PE=1 SV=1	gi|685274807|ref|XP_009128390.1| PREDICTED: metal transporter Nramp1 [Brassica rapa]
Bra008442	95.4316	136.714	54.1495	0.39608	-1.33614	5.04826e-05	0.0026349	Down Regulation	A02	14668782	14670332	+	918	Bra008442	GO:0005215;GO:0006810;GO:0016021	K09874	virNOG08598	G	sp|Q9SAI4|NIP61_ARATH Aquaporin NIP6-1 OS=Arabidopsis thaliana GN=NIP6-1 PE=1 SV=1	gi|685274813|ref|XP_009128393.1| PREDICTED: aquaporin NIP6-1-like [Brassica rapa]
Bra008454	24.1774	48.3549	0	0	/	0.000579705	0.0167602	Down Regulation	A02	14738534	14739484	+	597	Bra008454	GO:0043565;GO:0006355;GO:0003700	-	virNOG34191	K	sp|Q9C557|WRK64_ARATH Probable WRKY transcription factor 64 OS=Arabidopsis thaliana GN=WRKY64 PE=2 SV=1	gi|674895293|emb|CDY37613.1| BnaA02g19570D [Brassica napus]
Bra008490	15.0348	30.0696	0	0	/	0.00473348	0.0739193	Down Regulation	A02	14958096	14958305	+	210	Bra008490	-	-	virNOG37743	R	-	gi|674895254|emb|CDY37574.1| BnaA02g19960D [Brassica napus]
Bra008491	17.7463	34.5775	0.915122	0.0264658	-5.23973	0.000410723	0.0132425	Down Regulation	A02	14958779	14959587	-	504	Bra008491	-	-	virNOG17881;virNOG29536	GS	-	gi|685274927|ref|XP_009128447.1| PREDICTED: uncharacterized protein LOC103853278 [Brassica rapa] &gt;gi|923527109|ref|XP_013686446.1| PREDICTED: metallothiol transferase FosB [Brassica napus]
Bra008497	92.1477	51.9073	132.388	2.55047	1.35077	4.63363e-05	0.00246642	Up Regulation	A02	14978925	14979734	-	633	Bra008497	-	-	virNOG13574	S	sp|Q9SSC7|LOR5_ARATH Protein LURP-one-related 5 OS=Arabidopsis thaliana GN=At1g80120 PE=2 SV=1	gi|685274936|ref|XP_009128452.1| PREDICTED: protein LURP-one-related 5 [Brassica rapa] &gt;gi|685274938|ref|XP_009128453.1| PREDICTED: protein LURP-one-related 5 [Brassica rapa]
Bra008502	5.95597	10.6918	1.22016	0.114122	-3.13136	0.0375426	0.265069	Down Regulation	A02	15009340	15011253	-	1140	Bra008502	GO:0015031	K19476	virNOG00310;KOG2027	Z	sp|Q54I39|IST1L_DICDI IST1-like protein OS=Dictyostelium discoideum GN=DDB_G0289029 PE=3 SV=1	gi|685274950|ref|XP_009128459.1| PREDICTED: uncharacterized protein LOC103853288 [Brassica rapa]
Bra008505	52.7661	31.6622	73.87	2.33307	1.22223	0.00375474	0.0636447	Up Regulation	A02	15022678	15026277	-	3270	Bra008505	GO:0005886;GO:0016021;GO:0004672;GO:0005524;GO:0006468	-	virNOG06761	T	sp|Q9LVP0|Y5639_ARATH Probable leucine-rich repeat receptor-like protein kinase At5g63930 OS=Arabidopsis thaliana GN=At5g63930 PE=2 SV=1	gi|685274960|ref|XP_009128461.1| PREDICTED: probable leucine-rich repeat receptor-like protein kinase At5g63930 [Brassica rapa]
Bra008510	677.65	967.803	387.496	0.400388	-1.32053	0.000178021	0.00719459	Down Regulation	A02	15066231	15067754	-	1524	Bra008510	GO:0016705;GO:0004497;GO:0020037;GO:0005506;GO:0055114	-	COG2124;virNOG10091	Q	sp|Q42602|C89A2_ARATH Cytochrome P450 89A2 OS=Arabidopsis thaliana GN=CYP89A2 PE=2 SV=2	gi|685274977|ref|XP_009128469.1| PREDICTED: cytochrome P450 89A2-like [Brassica rapa] &gt;gi|923527076|ref|XP_013686306.1| PREDICTED: cytochrome P450 89A2-like [Brassica napus]
Bra008529	102.166	152.821	51.5106	0.337064	-1.56891	5.83833e-05	0.00295882	Down Regulation	A02	15229476	15232875	+	1866	Bra008529	GO:0032259;GO:0005802;GO:0016021;GO:0005768;GO:0008168	-	virNOG04061	R	sp|Q9ZPH9|PMTF_ARATH Probable methyltransferase PMT15 OS=Arabidopsis thaliana GN=At4g00750 PE=2 SV=1	gi|685275031|ref|XP_009128495.1| PREDICTED: probable methyltransferase PMT15 [Brassica rapa]
Bra008546	29.6812	42.9856	16.3767	0.380982	-1.39221	0.0442758	0.290662	Down Regulation	A02	15392773	15396073	+	699	Bra008546	-	-	virNOG11767;virNOG29983	S	sp|Q9M130|WTR29_ARATH WAT1-related protein At4g01440 OS=Arabidopsis thaliana GN=At4g01440 PE=2 SV=1	gi|674936057|emb|CDX97247.1| BnaA02g20380D [Brassica napus]
Bra008563	56.9989	88.2121	25.7856	0.292314	-1.77441	0.0479459	0.304784	Down Regulation	A10	11640799	11642555	+	1068	Bra008563	GO:0006355;GO:0003677;GO:0005634	-	virNOG12817	K	sp|F4KGY6|RVE1_ARATH Protein REVEILLE 1 OS=Arabidopsis thaliana GN=RVE1 PE=2 SV=1	gi|685376958|ref|XP_009121398.1| PREDICTED: protein REVEILLE 1-like [Brassica rapa]
Bra008574	5.46029	10.6155	0.305041	0.0287353	-5.12103	0.0142201	0.146265	Down Regulation	A10	11686309	11686647	-	339	Bra008574	GO:0005509	-	virNOG38114	S	-	gi|674963167|emb|CDX69399.1| BnaA10g17480D [Brassica napus]
Bra008603	91.5443	183.089	0	0	/	0.0249566	0.208079	Down Regulation	A10	11820798	11823016	-	1575	Bra008603	GO:0004553;GO:0005975	-	virNOG28771	R	sp|P19487|GUNA_XANCP Major extracellular endoglucanase OS=Xanthomonas campestris pv. campestris (strain ATCC 33913 / DSM 3586 / NCPPB 528 / LMG 568 / P 25) GN=engXCA PE=1 SV=2	gi|685377097|ref|XP_009121460.1| PREDICTED: uncharacterized protein LOC103846306 [Brassica rapa]
Bra008615	30.4193	45.1169	15.7217	0.348466	-1.52091	0.00669076	0.0914395	Down Regulation	A10	11904275	11906331	-	1047	Bra008615	GO:0016021;GO:0055085;GO:0009734	K13947	virNOG06841	S	sp|Q9FFD0|PIN5_ARATH Auxin efflux carrier component 5 OS=Arabidopsis thaliana GN=PIN5 PE=2 SV=2	gi|685377136|ref|XP_009121478.1| PREDICTED: putative auxin efflux carrier component 8 [Brassica rapa] &gt;gi|923724155|ref|XP_013665964.1| PREDICTED: putative auxin efflux carrier component 8 [Brassica napus] &gt;gi|674963213|emb|CDX69445.1| BnaA10g17940D [Brassica napus]
Bra008648	232.566	355.895	109.237	0.306935	-1.704	0.0415583	0.280466	Down Regulation	A10	12032039	12037221	+	1884	Bra008648	GO:0043161;GO:0003684;GO:0006289	K10839	KOG0011;virNOG02197;COG5272	LO	sp|Q84L31|RD23C_ARATH Ubiquitin receptor RAD23c OS=Arabidopsis thaliana GN=RAD23C PE=1 SV=2	gi|674963241|emb|CDX69473.1| BnaA10g18220D [Brassica napus]
Bra008649	180.577	284.894	76.2601	0.267679	-1.90142	0.00949785	0.114955	Down Regulation	A10	12037893	12040105	+	1035	Bra008649	GO:0043161;GO:0003684;GO:0005634;GO:0006289	K10839	KOG0011;virNOG02197;COG5272	LO	sp|Q84L31|RD23C_ARATH Ubiquitin receptor RAD23c OS=Arabidopsis thaliana GN=RAD23C PE=1 SV=2	gi|685377221|ref|XP_009121516.1| PREDICTED: ubiquitin receptor RAD23c-like [Brassica rapa]
Bra008655	80.7108	46.6252	114.796	2.46211	1.29989	0.0473533	0.302681	Up Regulation	A10	12056767	12059118	-	1065	Bra008655	-	-	virNOG13199;euNOG15878	S	-	gi|685377233|ref|XP_009121522.1| PREDICTED: myelin transcription factor 1 isoform X2 [Brassica rapa]
Bra008662	1129.48	1644.2	614.751	0.37389	-1.41931	7.81903e-18	8.03015e-15	Down Regulation	A10	12092826	12093932	-	1107	Bra008662	GO:0008295;GO:0006557;GO:0006597;GO:0004014	K01611	virNOG00946	E	sp|Q9S7T9|DCAM2_ARATH S-adenosylmethionine decarboxylase proenzyme 2 OS=Arabidopsis thaliana GN=SAMDC2 PE=2 SV=1	gi|923730254|ref|XP_013667803.1| PREDICTED: S-adenosylmethionine decarboxylase proenzyme 2-like [Brassica napus]
Bra008663	31.3572	48.3435	14.3709	0.297267	-1.75017	0.00153814	0.0339713	Down Regulation	A10	12098130	12100150	+	987	Bra008663	GO:0016021	-	virNOG06296	S	sp|Q9LFT0|TBL19_ARATH Protein trichome birefringence-like 19 OS=Arabidopsis thaliana GN=TBL19 PE=3 SV=1	gi|685377255|ref|XP_009121535.1| PREDICTED: protein trichome birefringence-like 19 [Brassica rapa]
Bra008686	55.6645	110.109	1.22016	0.0110814	-6.49571	0.000798362	0.0212966	Down Regulation	A10	12189772	12190620	+	849	Bra008686	GO:0016021;GO:0009055	-	virNOG18485	R	sp|P80728|MAVI_CUCPE Mavicyanin OS=Cucurbita pepo PE=1 SV=1	gi|685377302|ref|XP_009121559.1| PREDICTED: uncharacterized protein LOC103846399 [Brassica rapa]
Bra008717	27.8563	44.3831	11.3294	0.255264	-1.96994	0.000829288	0.021904	Down Regulation	A10	12349232	12350742	+	867	Bra008717	GO:0006355;GO:0043565;GO:0003700;GO:0005634	K09338	NOG14277;virNOG18894;virNOG31721	K	sp|Q00466|HAT7_ARATH Homeobox-leucine zipper protein HAT7 OS=Arabidopsis thaliana GN=HAT7 PE=2 SV=4	gi|685377391|ref|XP_009121604.1| PREDICTED: homeobox-leucine zipper protein HAT7-like [Brassica rapa] &gt;gi|674963314|emb|CDX69546.1| BnaA10g18950D [Brassica napus]
Bra008718	740.388	1170.77	310.01	0.264792	-1.91707	0.0336354	0.249571	Down Regulation	A10	12355841	12358698	-	1503	Bra008718	GO:0030246;GO:0005975;GO:0016853	K01785	COG2017;virNOG03167	G	sp|Q5R8U1|GALM_PONAB Aldose 1-epimerase OS=Pongo abelii GN=GALM PE=2 SV=1	gi|685377394|ref|XP_009121605.1| PREDICTED: aldose 1-epimerase isoform X1 [Brassica rapa] &gt;gi|923724325|ref|XP_013666019.1| PREDICTED: aldose 1-epimerase-like [Brassica napus]
Bra008743	110.316	153.667	66.9642	0.435773	-1.19835	0.00606723	0.0859627	Down Regulation	A10	12472468	12475087	+	1107	Bra008743	GO:0003824;GO:0050662	-	virNOG03934;COG0451	MV	sp|Q0JKZ0|SNL6_ORYSJ Cinnamoyl-CoA reductase-like SNL6 OS=Oryza sativa subsp. japonica GN=SNL6 PE=3 SV=1	gi|685377537|ref|XP_009121639.1| PREDICTED: cinnamoyl-CoA reductase 2 [Brassica rapa] &gt;gi|923717759|ref|XP_013664161.1| PREDICTED: cinnamoyl-CoA reductase 2-like [Brassica napus]
Bra008780	7.82189	0.366369	15.2774	41.6995	5.38196	0.00217427	0.0440122	Up Regulation	A10	12619166	12620942	-	1002	Bra008780	-	-	virNOG21826;virNOG16135	S	sp|Q5XV40|LAZY1_ARATH Protein LAZY 1 OS=Arabidopsis thaliana GN=LA1 PE=1 SV=1	gi|685377698|ref|XP_009121698.1| PREDICTED: uncharacterized protein LOC103846512 [Brassica rapa]
Bra008792	1469.42	2072.31	866.524	0.418144	-1.25793	8.51804e-06	0.000652265	Down Regulation	A10	12655973	12657235	-	1188	Bra008792	GO:0016747;GO:0009058	K00660	COG3424;virNOG10548	QH	sp|P13416|CHS1_SINAL Chalcone synthase 1 OS=Sinapis alba GN=CHS1 PE=2 SV=1	gi|685377747|ref|XP_009121714.1| PREDICTED: chalcone synthase 1 [Brassica rapa]
Bra008800	23.4681	33.4473	13.489	0.403292	-1.3101	0.0351883	0.255767	Down Regulation	A10	12685328	12687807	-	1782	Bra008800	GO:0003677;GO:0046872	-	virNOG06322	K	sp|Q9FFY9|TRP4_ARATH Telomere repeat-binding protein 4 OS=Arabidopsis thaliana GN=TRP4 PE=1 SV=1	gi|685377772|ref|XP_009121724.1| PREDICTED: telomere repeat-binding protein 4-like [Brassica rapa]
Bra008822	3820.14	6518.45	1121.83	0.172101	-2.53868	0.000198855	0.00777563	Down Regulation	A10	12792604	12793622	+	828	Bra008822	GO:0003824;GO:0005829;GO:0080110;GO:0050662	-	virNOG06600;COG0451	MQ	sp|Q9CA28|TKPR2_ARATH Tetraketide alpha-pyrone reductase 2 OS=Arabidopsis thaliana GN=TKPR2 PE=1 SV=1	gi|685377851|ref|XP_009121757.1| PREDICTED: tetraketide alpha-pyrone reductase 2 [Brassica rapa]
Bra008846	484.072	237.123	731.021	3.08287	1.62428	0.0225568	0.19496	Up Regulation	A10	12896487	12898043	-	591	Bra008846	-	K13464	virNOG22805;virNOG23606	SK	sp|Q93ZM9|TIF9_ARATH Protein TIFY 9 OS=Arabidopsis thaliana GN=TIFY9 PE=1 SV=1	gi|685377917|ref|XP_009121786.1| PREDICTED: protein TIFY 9 isoform X1 [Brassica rapa] &gt;gi|674963425|emb|CDX69657.1| BnaA10g20060D [Brassica napus]
Bra008850	129.595	197.604	61.587	0.311669	-1.68191	0.0319108	0.241391	Down Regulation	A10	12940345	12941235	+	630	Bra008850	GO:0016021;GO:0008643	K15382	NOG45674;virNOG13445;KOG1623	URP	sp|Q9FY94|SWT15_ARATH Bidirectional sugar transporter SWEET15 OS=Arabidopsis thaliana GN=SWEET15 PE=1 SV=1	gi|685377931|ref|XP_009121791.1| PREDICTED: LOW QUALITY PROTEIN: bidirectional sugar transporter SWEET15 [Brassica rapa]
Bra008852	10.6417	18.5379	2.74537	0.148094	-2.75541	0.00613717	0.0865151	Down Regulation	A10	12946287	12948215	+	1929	Bra008852	GO:0006887;GO:0000145	K07195	virNOG04961;KOG2344	U	sp|Q9FGH9|E70B1_ARATH Exocyst complex component EXO70B1 OS=Arabidopsis thaliana GN=EXO70B1 PE=1 SV=1	gi|685380400|ref|XP_009122877.1| PREDICTED: exocyst complex component EXO70B1-like [Brassica rapa]
Bra008854	70.5061	127.285	13.7268	0.107843	-3.213	2.92162e-06	0.00027424	Down Regulation	A10	12952624	12956737	-	1869	Bra008854	-	-	virNOG07519;KOG1845;virNOG28904	D	sp|F4K2G3|MORC5_ARATH Protein MICRORCHIDIA 5 OS=Arabidopsis thaliana GN=MORC5 PE=3 SV=1	gi|674963436|emb|CDX69668.1| BnaA10g20170D [Brassica napus]
Bra008982	26.6875	53.3749	0	0	/	0.00123108	0.0289474	Down Regulation	A10	13521329	13522147	-	819	Bra008982	-	-	virNOG20128	S	-	gi|685378405|ref|XP_009121979.1| PREDICTED: uncharacterized protein LOC103846743 [Brassica rapa]
Bra008988	69.8302	123.287	16.3738	0.132811	-2.91256	0.014267	0.146401	Down Regulation	A10	13542616	13545889	-	2046	Bra008988	-	-	NOG176316;virNOG27747;virNOG30966	MSWG	sp|Q9LFP3|GLYT4_ARATH Probable glycosyltransferase At5g11130 OS=Arabidopsis thaliana GN=At5g11130/At5g11120 PE=3 SV=2	gi|674963550|emb|CDX69782.1| BnaA10g21310D [Brassica napus]
Bra008993	12.7918	22.0844	3.49913	0.158443	-2.65796	0.0174955	0.166143	Down Regulation	A10	13564488	13564937	+	450	Bra008993	-	-	euNOG55390;braNOG20972;virNOG39160	S	-	gi|685378455|ref|XP_009121999.1| PREDICTED: uncharacterized protein LOC103846755 [Brassica rapa] &gt;gi|674936266|emb|CDX97077.1| BnaC09g45480D [Brassica napus]
Bra009020	31.4242	7.90906	54.9393	6.94638	2.79626	1.57405e-06	0.00016071	Up Regulation	A10	13691045	13692538	-	1494	Bra009020	GO:0055114;GO:0005506;GO:0020037;GO:0016021;GO:0016705;GO:0004497	K07408	virNOG09456;COG2124	Q	sp|Q6WNQ8|C81E8_MEDTR Cytochrome P450 81E8 OS=Medicago truncatula GN=CYP81E8 PE=2 SV=1	gi|685378547|ref|XP_009122038.1| PREDICTED: cytochrome P450 81D1-like [Brassica rapa]
Bra009035	643.108	242.57	1043.65	4.30244	2.10516	3.33081e-10	8.94656e-08	Up Regulation	A10	13777036	13780231	+	630	Bra009035	-	K03327	virNOG31888;COG0534	RV	sp|Q9FNC1|DTX28_ARATH Protein DETOXIFICATION 28 OS=Arabidopsis thaliana GN=DTX28 PE=3 SV=1	gi|674963604|emb|CDX69836.1| BnaA10g21850D [Brassica napus]
Bra009052	407.284	620.932	193.636	0.311847	-1.68109	0.00343695	0.059886	Down Regulation	A10	13840477	13843936	-	2031	Bra009052	GO:0016021;GO:1902358;GO:0008271	K17469	virNOG09091	P	sp|O04722|SUT21_ARATH Sulfate transporter 2.1 OS=Arabidopsis thaliana GN=SULTR2;1 PE=2 SV=1	gi|685378649|ref|XP_009122079.1| PREDICTED: sulfate transporter 2.1-like isoform X1 [Brassica rapa] &gt;gi|923731353|ref|XP_013668163.1| PREDICTED: sulfate transporter 2.1-like [Brassica napus] &gt;gi|674963624|emb|CDX69856.1| BnaA10g22050D [Brassica napus]
Bra009055	128.271	172.341	84.2015	0.488576	-1.03335	0.000389072	0.0128046	Down Regulation	A10	13856133	13860473	+	621	Bra009055	GO:0003700;GO:0005634;GO:0003677;GO:0006355;GO:0046983	-	virNOG24179	K	sp|Q9S7Q7|FLC_ARATH MADS-box protein FLOWERING LOCUS C OS=Arabidopsis thaliana GN=FLC PE=1 SV=1	gi|685378655|ref|XP_009122081.1| PREDICTED: MADS-box protein FLOWERING LOCUS C-like isoform X1 [Brassica rapa]
Bra009110	49.5658	71.181	27.9506	0.39267	-1.34861	0.00235519	0.046594	Down Regulation	A10	15201761	15202408	-	648	Bra009110	GO:0016021;GO:0005783;GO:0016192	K20359	virNOG18095	U	sp|Q9FLB6|PR1B3_ARATH PRA1 family protein B3 OS=Arabidopsis thaliana GN=PRA1B3 PE=1 SV=1	gi|685378805|ref|XP_009122148.1| PREDICTED: PRA1 family protein B3 [Brassica rapa]
Bra009112	55.1483	78.9185	31.3781	0.397601	-1.33061	0.00183709	0.0387833	Down Regulation	A10	15194654	15195646	-	993	Bra009112	GO:0005634;GO:0044212;GO:0009408;GO:0003700;GO:0010224;GO:0009414;GO:0006355	K09286	virNOG05028;virNOG30112	K	sp|O82132|DRE2A_ARATH Dehydration-responsive element-binding protein 2A OS=Arabidopsis thaliana GN=DREB2A PE=1 SV=1	gi|685378809|ref|XP_009122150.1| PREDICTED: dehydration-responsive element-binding protein 2A-like [Brassica rapa]
Bra009113	21.6691	31.1614	12.1768	0.390767	-1.35562	0.0382022	0.267484	Down Regulation	A10	15189844	15190458	-	615	Bra009113	GO:0080163;GO:0009738;GO:0005737;GO:0005634;GO:0005515;GO:0010427;GO:0004864;GO:0004872;GO:0005886	K14496	euNOG02916;virNOG05648	R	sp|Q9FLB1|PYL5_ARATH Abscisic acid receptor PYL5 OS=Arabidopsis thaliana GN=PYL5 PE=1 SV=1	gi|685378811|ref|XP_009122151.1| PREDICTED: abscisic acid receptor PYL5 [Brassica rapa] &gt;gi|674963918|emb|CDX70150.1| BnaA10g24990D [Brassica napus]
Bra009130	413.122	223.146	603.098	2.70271	1.43441	2.73946e-08	4.44915e-06	Up Regulation	A10	15123122	15125984	+	1794	Bra009130	-	K01657	virNOG05880	E	sp|P32068|TRPE_ARATH Anthranilate synthase alpha subunit 1, chloroplastic OS=Arabidopsis thaliana GN=ASA1 PE=1 SV=1	gi|685378854|ref|XP_009122172.1| PREDICTED: anthranilate synthase alpha subunit 1, chloroplastic [Brassica rapa]
Bra009148	2779.82	522.804	5036.84	9.63427	3.26818	8.83522e-05	0.0041355	Up Regulation	A10	15056449	15058488	-	1494	Bra009148	GO:0016705;GO:0004497;GO:0016021;GO:0020037;GO:0005506;GO:0055114	-	COG2124;virNOG03061	Q	sp|Q9LTM3|C71BK_ARATH Cytochrome P450 71B20 OS=Arabidopsis thaliana GN=CYP71B20 PE=2 SV=1	gi|685378901|ref|XP_009122194.1| PREDICTED: cytochrome P450 71A1-like [Brassica rapa] &gt;gi|674963881|emb|CDX70113.1| BnaA10g24620D [Brassica napus] &gt;gi|930697367|tpg|DAA64965.1| TPA_inf: cytochrome P450 family 71 subfamily CR polypeptide 4 [Brassica rapa]
Bra009167	6.94348	12.0413	1.84568	0.153279	-2.70576	0.0353871	0.256699	Down Regulation	A10	14975130	14976901	-	1479	Bra009167	GO:0015770;GO:0005887;GO:0008515	K15378	virNOG28365	P	sp|Q6A329|SUC6_ARATH Putative sucrose transport protein SUC6 OS=Arabidopsis thaliana GN=SUC6 PE=5 SV=2	gi|685378958|ref|XP_009122220.1| PREDICTED: putative sucrose transport protein SUC6 [Brassica rapa] &gt;gi|923888785|ref|XP_013715623.1| PREDICTED: putative sucrose transport protein SUC6 [Brassica napus]
Bra009182	41.598	57.7047	25.4914	0.441757	-1.17868	0.013649	0.142793	Down Regulation	A10	14920845	14924040	+	648	Bra009182	GO:0070694;GO:0000701;GO:0070636;GO:0005829;GO:0009691;GO:0016831;GO:0070635;GO:0005634;GO:0017065;GO:0043733	K06966	virNOG14668;virNOG11201	SR	sp|Q8GW29|LOG7_ARATH Cytokinin riboside 5&apos;-monophosphate phosphoribohydrolase LOG7 OS=Arabidopsis thaliana GN=LOG7 PE=1 SV=2	gi|685378986|ref|XP_009122236.1| PREDICTED: cytokinin riboside 5&apos;-monophosphate phosphoribohydrolase LOG7 [Brassica rapa] &gt;gi|922568128|ref|XP_013612353.1| PREDICTED: cytokinin riboside 5&apos;-monophosphate phosphoribohydrolase LOG7 [Brassica oleracea var. oleracea]
Bra009193	13.6931	24.465	2.92111	0.1194	-3.06613	0.000504883	0.0152637	Down Regulation	A10	14883408	14885696	+	1680	Bra009193	GO:0005737;GO:0003676;GO:0006430;GO:0005524;GO:0004824	K04567	COG1190;virNOG00145	J	sp|Q9ZPI1|SYKC_ARATH Lysine--tRNA ligase, cytoplasmic OS=Arabidopsis thaliana GN=At3g11710 PE=1 SV=1	gi|685379018|ref|XP_009122249.1| PREDICTED: lysine--tRNA ligase-like [Brassica rapa]
Bra009217	60.0205	81.5489	38.4921	0.472013	-1.0831	0.00654907	0.0900537	Down Regulation	A10	14789468	14790719	+	564	Bra009217	GO:0006662;GO:0015035;GO:0045454;GO:0055114;GO:0009570	-	virNOG13909	O	sp|Q9FG36|TRL31_ARATH Thioredoxin-like 3-1, chloroplastic OS=Arabidopsis thaliana GN=WCRKC1 PE=2 SV=3	gi|685379085|ref|XP_009122280.1| PREDICTED: thioredoxin-like 3-1, chloroplastic [Brassica rapa]
Bra009234	23.5438	33.1998	13.8879	0.418312	-1.25735	0.0395345	0.272873	Down Regulation	A10	14718364	14719431	-	996	Bra009234	-	-	virNOG07565	R	sp|Q9M5J9|PGIP1_ARATH Polygalacturonase inhibitor 1 OS=Arabidopsis thaliana GN=PGIP1 PE=1 SV=1	gi|685379134|ref|XP_009122303.1| PREDICTED: polygalacturonase inhibitor 1-like [Brassica rapa]
Bra009277	1481.67	2034.11	929.222	0.45682	-1.1303	0.00950534	0.114977	Down Regulation	A10	14529500	14533201	+	3702	Bra009277	GO:0016021;GO:0005524;GO:0004674;GO:0009556;GO:0010234;GO:0006468	-	virNOG05699	T	sp|Q9LYN8|EMS1_ARATH Leucine-rich repeat receptor protein kinase EMS1 OS=Arabidopsis thaliana GN=EMS1 PE=1 SV=1	gi|685379243|ref|XP_009122355.1| PREDICTED: leucine-rich repeat receptor protein kinase EXS [Brassica rapa]
Bra009282	8100.13	14554.3	1645.96	0.113091	-3.14445	2.85263e-11	9.76551e-09	Down Regulation	A10	14517679	14518146	+	291	Bra009282	GO:0005576	-	virNOG37508	O	sp|Q05772|A9_BRANA Tapetum-specific protein A9 OS=Brassica napus GN=A9 PE=2 SV=1	gi|685379252|ref|XP_009122360.1| PREDICTED: tapetum-specific protein A9 [Brassica rapa] &gt;gi|728749|sp|Q05772.1|A9_BRANA RecName: Full=Tapetum-specific protein A9; Flags: Precursor &gt;gi|17742|emb|CAA43890.1| A9 [Brassica napus] &gt;gi|674963786|emb|CDX70018.1| BnaA10g23670D [Brassica napus]
Bra009286	19.1109	10.3196	27.9022	2.7038	1.43499	0.0374391	0.264763	Up Regulation	A10	14484016	14485042	+	618	Bra009286	GO:0016021	-	virNOG33926;virNOG32386	R	sp|Q9LYP6|ATS3_ARATH Embryo-specific protein ATS3 OS=Arabidopsis thaliana GN=ATS3 PE=2 SV=1	gi|685379261|ref|XP_009122364.1| PREDICTED: uncharacterized protein LOC103847082 [Brassica rapa] &gt;gi|923888336|ref|XP_013715416.1| PREDICTED: uncharacterized protein LOC106419203 [Brassica napus]
Bra009300	41.377	66.8478	15.9062	0.237946	-2.07129	2.15912e-05	0.00135597	Down Regulation	A10	14428288	14429343	-	1056	Bra009300	GO:0008146	-	virNOG03572;virNOG08523	R	sp|Q8L5A7|SOT15_ARATH Cytosolic sulfotransferase 15 OS=Arabidopsis thaliana GN=SOT15 PE=1 SV=1	gi|685379316|ref|XP_009122389.1| PREDICTED: cytosolic sulfotransferase 15-like [Brassica rapa] &gt;gi|674857419|emb|CDY70313.1| BnaAnng33290D [Brassica napus]
Bra009358	1457.34	2051.39	863.29	0.420831	-1.24869	5.60555e-10	1.34989e-07	Down Regulation	A10	14152996	14154560	-	1011	Bra009358	GO:0051555;GO:0055114;GO:0046872;GO:0045431	K05278	virNOG00943	H	sp|Q96330|FLS1_ARATH Flavonol synthase/flavanone 3-hydroxylase OS=Arabidopsis thaliana GN=FLS1 PE=1 SV=1	gi|685379541|ref|XP_009122482.1| PREDICTED: flavonol synthase/flavanone 3-hydroxylase [Brassica rapa]
Bra009365	169.514	288.304	50.724	0.17594	-2.50685	1.50747e-05	0.00103099	Down Regulation	A10	14122641	14124723	+	2010	Bra009365	GO:0016567;GO:0004842;GO:0008270	K11968	KOG1815;virNOG31993	O	sp|Q9C5A4|ARI16_ARATH Probable E3 ubiquitin-protein ligase ARI16 OS=Arabidopsis thaliana GN=ARI16 PE=2 SV=1	gi|685379565|ref|XP_009122492.1| PREDICTED: probable E3 ubiquitin-protein ligase ARI16 [Brassica rapa] &gt;gi|685379567|ref|XP_009122493.1| PREDICTED: probable E3 ubiquitin-protein ligase ARI16 [Brassica rapa]
Bra009391	3627.11	5349.6	1904.62	0.35603	-1.48993	3.4581e-10	9.14771e-08	Down Regulation	A10	14034021	14035059	-	447	Bra009391	-	-	virNOG21628;KOG4090	S	-	gi|685379635|ref|XP_009122524.1| PREDICTED: uncharacterized protein C6C3.02c [Brassica rapa]
Bra009397	185.733	267.781	103.684	0.387197	-1.36886	0.000285136	0.010253	Down Regulation	A10	14014941	14016606	+	1077	Bra009397	GO:0009941;GO:0030060;GO:0009735;GO:0005975;GO:0080093;GO:0005773;GO:0006108;GO:0031998;GO:0048046;GO:0005777;GO:0006099	K00026	virNOG00162	C	sp|Q9XFW3|MDHG2_BRANA Malate dehydrogenase 2, glyoxysomal OS=Brassica napus GN=MDH2 PE=3 SV=1	gi|674963661|emb|CDX69893.1| BnaA10g22420D [Brassica napus]
Bra009402	6.05035	11.1856	0.915122	0.0818127	-3.61153	0.0352758	0.256243	Down Regulation	A10	15298672	15299879	+	1128	Bra009402	-	-	virNOG30534	R	sp|Q3ECR3|FB305_ARATH Putative F-box protein At1g53360 OS=Arabidopsis thaliana GN=At1g53360 PE=4 SV=3	gi|674963656|emb|CDX69888.1| BnaA10g22370D [Brassica napus]
Bra009451	29.1197	42.4393	15.8001	0.372298	-1.42547	0.00986913	0.117678	Down Regulation	A10	15512290	15512691	+	402	Bra009451	-	-	euNOG48613	T	-	-
Bra009460	38.9497	23.0274	54.8719	2.3829	1.25272	0.0378996	0.266578	Up Regulation	A10	15552409	15555896	-	1179	Bra009460	GO:0008168;GO:0032259	-	virNOG05337;virNOG01883	RG	sp|Q6XMI3|BSMT1_ARATH Salicylate/benzoate carboxyl methyltransferase OS=Arabidopsis thaliana GN=BSMT1 PE=1 SV=1	gi|674963999|emb|CDX70231.1| BnaA10g25800D [Brassica napus]
Bra009465	557.025	80.1949	1033.86	12.8918	3.68838	4.20879e-38	4.89875e-34	Up Regulation	A10	15581281	15587226	-	1083	Bra009465	-	K12872	virNOG08147;virNOG36031	A	sp|Q9ZW36|C3H25_ARATH Zinc finger CCCH domain-containing protein 25 OS=Arabidopsis thaliana GN=At2g29580 PE=1 SV=1	gi|674964008|emb|CDX70240.1| BnaA10g25890D [Brassica napus]
Bra009467	83.8275	111.916	55.739	0.498043	-1.00566	0.0388526	0.269981	Down Regulation	A10	15614991	15615260	-	270	Bra009467	-	-	-	-	-	gi|674964010|emb|CDX70242.1| BnaA10g25910D [Brassica napus]
Bra009476	97.217	132.249	62.1853	0.470216	-1.08861	0.000855143	0.0224005	Down Regulation	A10	15659670	15662399	+	1635	Bra009476	GO:0016021;GO:0008289	-	virNOG01874	R	sp|Q7XA06|SYT3_ARATH Synaptotagmin-3 OS=Arabidopsis thaliana GN=SYT3 PE=2 SV=1	gi|685379890|ref|XP_009122625.1| PREDICTED: synaptotagmin-3 isoform X1 [Brassica rapa]
Bra009496	10.4534	20.9068	0	0	/	0.0189177	0.174661	Down Regulation	A10	15732446	15733549	+	1104	Bra009496	GO:0016788	-	virNOG15572	R	sp|Q9LZB2|GDL74_ARATH GDSL esterase/lipase At5g03980 OS=Arabidopsis thaliana GN=At5g03980 PE=2 SV=1	gi|674964037|emb|CDX70269.1| BnaA10g26180D [Brassica napus]
Bra009508	20.1133	6.22781	33.9987	5.45918	2.44868	0.00765766	0.0998097	Up Regulation	A10	15774055	15775120	+	537	Bra009508	-	-	virNOG01728;NOG47762	R	sp|P93003|TFL1_ARATH Protein TERMINAL FLOWER 1 OS=Arabidopsis thaliana GN=TFL1 PE=1 SV=1	gi|685379978|ref|XP_009122666.1| PREDICTED: protein TERMINAL FLOWER 1-like [Brassica rapa] &gt;gi|923724891|ref|XP_013666191.1| PREDICTED: protein TERMINAL FLOWER 1-like [Brassica napus] &gt;gi|3650425|dbj|BAA33418.1| BRTFL1-1 [Brassica rapa] &gt;gi|674964049|emb|CDX70281.1| BnaA10g26300D [Brassica napus]
Bra009509	114.663	222.024	7.30212	0.0328889	-4.92626	0.00130529	0.0302242	Down Regulation	A10	15779951	15782318	+	1506	Bra009509	GO:0016021	-	virNOG00757	GWM	sp|Q9FFN2|GLYT3_ARATH Probable glycosyltransferase At5g03795 OS=Arabidopsis thaliana GN=At5g03795 PE=3 SV=2	gi|685379980|ref|XP_009122667.1| PREDICTED: probable glycosyltransferase At5g03795 [Brassica rapa] &gt;gi|923731989|ref|XP_013668372.1| PREDICTED: probable glycosyltransferase At5g03795 [Brassica napus] &gt;gi|674964050|emb|CDX70282.1| BnaA10g26310D [Brassica napus]
Bra009516	14.3906	21.8803	6.90089	0.315393	-1.66478	0.0399775	0.27425	Down Regulation	A10	15844043	15845491	+	1449	Bra009516	GO:0005802;GO:0005886;GO:0048544;GO:0005768;GO:0016021	-	virNOG03919;euNOG02000	R	sp|Q9LZR8|Y5370_ARATH PAN domain-containing protein At5g03700 OS=Arabidopsis thaliana GN=At5g03700 PE=1 SV=1	gi|685380008|ref|XP_009122680.1| PREDICTED: PAN domain-containing protein At5g03700 [Brassica rapa]
Bra009522	5.18342	10.3668	0	0	/	0.0416549	0.280803	Down Regulation	A10	15878617	15881667	-	2691	Bra009522	GO:0004672;GO:0005524;GO:0006468	-	virNOG07006;virNOG31105	T	sp|Q9LFA2|KIPK1_ARATH Serine/threonine-protein kinase KIPK1 OS=Arabidopsis thaliana GN=KIPK1 PE=1 SV=1	gi|685380024|ref|XP_009122689.1| PREDICTED: serine/threonine-protein kinase KIPK [Brassica rapa] &gt;gi|685380026|ref|XP_009122690.1| PREDICTED: serine/threonine-protein kinase KIPK [Brassica rapa]
Bra009531	26.5162	37.4722	15.5602	0.415246	-1.26796	0.0330188	0.246515	Down Regulation	A10	15915165	15916692	+	1044	Bra009531	-	-	virNOG19563;virNOG04501	P	sp|Q9LZF1|HIP6_ARATH Heavy metal-associated isoprenylated plant protein 6 OS=Arabidopsis thaliana GN=HIPP06 PE=1 SV=1	gi|685380055|ref|XP_009122705.1| PREDICTED: uncharacterized protein LOC103847385 [Brassica rapa] &gt;gi|923731892|ref|XP_013668341.1| PREDICTED: uncharacterized protein LOC106372635 [Brassica napus]
Bra009580	188.534	349.416	27.6525	0.0791392	-3.65946	0.0354906	0.257002	Down Regulation	A10	16098070	16100547	-	996	Bra009580	GO:0055114;GO:0016021;GO:0016491	K11153	virNOG12741;NOG17960	RQ	sp|Q6RVV4|TIC32_PEA Short-chain dehydrogenase TIC 32, chloroplastic OS=Pisum sativum GN=TIC32 PE=1 SV=1	gi|685380180|ref|XP_009122769.1| PREDICTED: short-chain dehydrogenase TIC 32, chloroplastic [Brassica rapa] &gt;gi|923731728|ref|XP_013668291.1| PREDICTED: short-chain dehydrogenase TIC 32, chloroplastic-like [Brassica napus]
Bra009593	22.5582	41.321	3.79527	0.0918483	-3.4446	0.0229983	0.197559	Down Regulation	A10	16172083	16175949	-	2415	Bra009593	GO:0004722;GO:0006470	-	virNOG32620;virNOG28142	T	sp|Q9LZ86|P2C66_ARATH Probable protein phosphatase 2C 66 OS=Arabidopsis thaliana GN=PLL2 PE=2 SV=1	gi|685380205|ref|XP_009122781.1| PREDICTED: probable protein phosphatase 2C 66 [Brassica rapa] &gt;gi|923724810|ref|XP_013666168.1| PREDICTED: probable protein phosphatase 2C 66 [Brassica napus]
Bra009602	75.4717	102.432	48.5109	0.47359	-1.07829	0.00497745	0.0761042	Down Regulation	A10	16209999	16211855	-	777	Bra009602	GO:0005618;GO:0016020;GO:0005576;GO:0009664	-	virNOG07797	R	sp|Q9LZ99|EXPA9_ARATH Expansin-A9 OS=Arabidopsis thaliana GN=EXPA9 PE=2 SV=1	gi|685380231|ref|XP_009122794.1| PREDICTED: expansin-A9 [Brassica rapa] &gt;gi|674892468|emb|CDY40344.1| BnaA10g27240D [Brassica napus]
Bra009607	112.142	67.5052	156.779	2.32248	1.21567	0.000663908	0.0186353	Up Regulation	A10	16232505	16233485	-	615	Bra009607	-	-	virNOG35009;virNOG24338	RS	sp|A8MR65|FHL_ARATH Protein FAR-RED-ELONGATED HYPOCOTYL 1-LIKE OS=Arabidopsis thaliana GN=FHL PE=1 SV=1	gi|674892463|emb|CDY40339.1| BnaA10g27290D [Brassica napus]
Bra009608	120.095	178.382	61.8088	0.346497	-1.52908	0.01305	0.139309	Down Regulation	A10	16234814	16237473	-	1644	Bra009608	GO:0009507;GO:0016021	K15015	virNOG17043;virNOG33671;virNOG28418	E	sp|Q8GYS4|AVT1D_ARATH Amino acid transporter AVT1D OS=Arabidopsis thaliana GN=AVT1D PE=2 SV=1	gi|685380246|ref|XP_009122801.1| PREDICTED: vacuolar amino acid transporter 1 [Brassica rapa]
Bra009658	54.2412	87.1848	21.2976	0.244281	-2.03339	1.36307e-05	0.000950013	Down Regulation	A06	17034825	17037225	+	264	Bra009658	-	-	-	-	-	-
Bra009663	12.8895	21.4764	4.30263	0.200343	-2.31946	0.00992274	0.118066	Down Regulation	A06	17054018	17055128	-	672	Bra009663	GO:0016021;GO:0005739;GO:0006952;GO:0008270;GO:0010200	-	virNOG32138;virNOG10564	O	sp|Q9FKX5|NIPL1_ARATH NEP1-interacting protein-like 1 OS=Arabidopsis thaliana GN=ATL27 PE=2 SV=1	gi|685321872|ref|XP_009150858.1| PREDICTED: NEP1-interacting protein-like 1 [Brassica rapa] &gt;gi|674945206|emb|CDX88006.1| BnaA06g25970D [Brassica napus]
Bra009676	18.6223	6.68764	30.557	4.56918	2.19194	0.00232675	0.0461643	Up Regulation	A06	17113638	17114332	+	489	Bra009676	GO:0008270	K13098	KOG1995;virNOG12469	R	sp|Q94KD0|TA15B_ARATH Transcription initiation factor TFIID subunit 15b OS=Arabidopsis thaliana GN=TAF15B PE=1 SV=1	gi|674924150|emb|CDY09208.1| BnaA02g06340D [Brassica napus]
Bra009700	499.41	711.51	287.311	0.403804	-1.30827	6.33246e-08	9.64601e-06	Down Regulation	A06	17244307	17246021	-	867	Bra009700	GO:0016021;GO:0008643	K15382	virNOG02611	R	sp|O82587|SWT12_ARATH Bidirectional sugar transporter SWEET12 OS=Arabidopsis thaliana GN=SWEET12 PE=1 SV=1	gi|685321972|ref|XP_009150896.1| PREDICTED: bidirectional sugar transporter SWEET12-like [Brassica rapa]
Bra009746	245.423	82.6296	408.216	4.94031	2.3046	2.62024e-13	1.21991e-10	Up Regulation	A06	17609481	17611706	-	1560	Bra009746	GO:0071421;GO:0005384;GO:0034755;GO:0005381;GO:0010168;GO:0016021	-	virNOG33174;virNOG19576	S	sp|F4KFS7|MEB2_ARATH Membrane protein of ER body 2 OS=Arabidopsis thaliana GN=MEB2 PE=1 SV=1	gi|685322136|ref|XP_009150950.1| PREDICTED: uncharacterized protein LOC103874296 [Brassica rapa] &gt;gi|923647826|ref|XP_013643437.1| PREDICTED: membrane protein of ER body 2-like isoform X1 [Brassica napus] &gt;gi|923647828|ref|XP_013643438.1| PREDICTED: membrane protein of ER body 2-like isoform X2 [Brassica napus] &gt;gi|674945289|emb|CDX88089.1| BnaA06g26800D [Brassica napus]
Bra009763	12657.4	7060.86	18254	2.58524	1.3703	2.04671e-21	2.92612e-18	Up Regulation	A06	17692870	17693854	-	777	Bra009763	GO:0017057;GO:0005975;GO:0006098	K01057	COG0363;virNOG00075	G	sp|Q8LEV7|6PGL3_ARATH Probable 6-phosphogluconolactonase 3 OS=Arabidopsis thaliana GN=At5g24420 PE=2 SV=2	gi|685322192|ref|XP_009150971.1| PREDICTED: probable 6-phosphogluconolactonase 3 [Brassica rapa] &gt;gi|923647779|ref|XP_013643422.1| PREDICTED: probable 6-phosphogluconolactonase 3 [Brassica napus] &gt;gi|674867410|emb|CDY66679.1| BnaA06g39290D [Brassica napus]
Bra009764	95.322	38.5	152.144	3.95179	1.98251	0.00501531	0.0765071	Up Regulation	A06	17702074	17707512	-	921	Bra009764	GO:0005975;GO:0017057;GO:0006098	K01057	virNOG00075;COG0363	G	sp|Q8LEV7|6PGL3_ARATH Probable 6-phosphogluconolactonase 3 OS=Arabidopsis thaliana GN=At5g24420 PE=2 SV=2	gi|674945303|emb|CDX88103.1| BnaA06g26940D [Brassica napus]
Bra009771	425.388	240.955	609.822	2.53086	1.33963	2.13522e-11	7.45576e-09	Up Regulation	A06	17758537	17765347	+	1257	Bra009771	-	-	COG3491;virNOG12867	RQ	sp|Q9FLV0|DMR6_ARATH Protein DOWNY MILDEW RESISTANCE 6 OS=Arabidopsis thaliana GN=DMR6 PE=1 SV=1	gi|685322213|ref|XP_009150979.1| PREDICTED: 1-aminocyclopropane-1-carboxylate oxidase-like [Brassica rapa]
Bra009775	18.3093	31.6045	5.01424	0.158656	-2.65602	0.000439946	0.0137353	Down Regulation	A06	17797392	17798878	-	747	Bra009775	GO:0016021	-	virNOG05782	S	-	gi|685322225|ref|XP_009150984.1| PREDICTED: uncharacterized protein LOC103874325 [Brassica rapa] &gt;gi|674945316|emb|CDX88116.1| BnaA06g27070D [Brassica napus]
Bra009784	13.6498	0.354261	26.9454	76.0608	6.24908	0.0116968	0.130572	Up Regulation	A06	17855224	17861292	+	2424	Bra009784	-	-	-	-	-	gi|674945323|emb|CDX88123.1| BnaA06g27140D [Brassica napus]
Bra009795	647.219	1052.51	241.931	0.229862	-2.12116	0.00559336	0.0819592	Down Regulation	A06	17939804	17941643	+	1242	Bra009795	GO:0006508;GO:0004190	-	virNOG00597;virNOG10215;virNOG27648	O	sp|Q3EBM5|ASPR1_ARATH Probable aspartic protease At2g35615 OS=Arabidopsis thaliana GN=At2g35615 PE=3 SV=1	gi|685322304|ref|XP_009151007.1| PREDICTED: probable aspartic protease At2g35615 [Brassica rapa]
Bra009804	227.724	375.817	79.6318	0.21189	-2.23861	0.00852733	0.107128	Down Regulation	A06	18013191	18013493	+	303	Bra009804	GO:0080143;GO:0016021	-	virNOG23670;virNOG36585	SP	sp|Q3E965|GDU5_ARATH Protein GLUTAMINE DUMPER 5 OS=Arabidopsis thaliana GN=GDU5 PE=2 SV=2	gi|685322340|ref|XP_009151019.1| PREDICTED: protein GLUTAMINE DUMPER 5 [Brassica rapa]
Bra009830	1638.3	2239.64	1036.96	0.463002	-1.11091	1.38533e-07	1.91956e-05	Down Regulation	A06	18185862	18190335	+	3144	Bra009830	GO:0005985;GO:0016157;GO:0046524	K00696	virNOG01781;virNOG01256	M	sp|Q9FY54|SPSA2_ARATH Probable sucrose-phosphate synthase 2 OS=Arabidopsis thaliana GN=SPS2 PE=1 SV=1	gi|685322422|ref|XP_009151050.1| PREDICTED: probable sucrose-phosphate synthase 2 [Brassica rapa] &gt;gi|685322424|ref|XP_009151051.1| PREDICTED: probable sucrose-phosphate synthase 2 [Brassica rapa] &gt;gi|923648778|ref|XP_013643730.1| PREDICTED: probable sucrose-phosphate synthase 2 [Brassica napus] &gt;gi|923648781|ref|XP_013643731.1| PREDICTED: probable sucrose-phosphate synthase 2 [Brassica …
Bra009856	75.1222	45.2677	104.977	2.31902	1.21352	0.00192872	0.0401135	Up Regulation	A06	18325199	18327837	-	1299	Bra009856	GO:0050660;GO:0050661;GO:0055114;GO:0004499	K11816	virNOG06601	Q	sp|Q8VZ59|YUC6_ARATH Indole-3-pyruvate monooxygenase YUCCA6 OS=Arabidopsis thaliana GN=YUC6 PE=1 SV=1	gi|923648867|ref|XP_013643760.1| PREDICTED: indole-3-pyruvate monooxygenase YUCCA6-like isoform X1 [Brassica napus]
Bra009865	20.5331	34.8805	6.18572	0.17734	-2.49541	0.000425159	0.0135084	Down Regulation	A06	18388755	18389282	-	528	Bra009865	GO:0005634	-	virNOG16240	S	-	gi|685322571|ref|XP_009151106.1| PREDICTED: uncharacterized protein LOC103874432 [Brassica rapa] &gt;gi|923660002|ref|XP_013647245.1| PREDICTED: uncharacterized protein LOC106352113 [Brassica napus] &gt;gi|674945402|emb|CDX88202.1| BnaA06g27930D [Brassica napus]
Bra009866	1537.39	2460.79	614	0.249513	-2.00281	2.03849e-14	1.14806e-11	Down Regulation	A06	18391953	18395465	+	1767	Bra009866	GO:0008948;GO:0051287;GO:0046872;GO:0004473;GO:0004471;GO:0055114;GO:0005829;GO:0006108;GO:0006090;GO:0009507;GO:0051260;GO:0016652	K00029	virNOG31925;virNOG00014	C	sp|Q9XGZ0|MAOP3_ARATH NADP-dependent malic enzyme 3 OS=Arabidopsis thaliana GN=NADP-ME3 PE=1 SV=1	gi|685322573|ref|XP_009151107.1| PREDICTED: NADP-dependent malic enzyme 3 [Brassica rapa] &gt;gi|923648911|ref|XP_013643774.1| PREDICTED: NADP-dependent malic enzyme 3 [Brassica napus] &gt;gi|674945403|emb|CDX88203.1| BnaA06g27940D [Brassica napus]
Bra009874	15.4523	0	30.9047	Inf	Inf	0.0289407	0.227295	Up Regulation	A06	18445065	18446987	+	1161	Bra009874	GO:0008375;GO:0016021	-	virNOG08663	S	-	gi|685322595|ref|XP_009151114.1| PREDICTED: uncharacterized protein LOC103874440 [Brassica rapa]
Bra009885	25.0419	13.4439	36.64	2.72541	1.44647	0.0166368	0.160876	Up Regulation	A06	18506327	18507206	-	531	Bra009885	GO:0003700;GO:0005634;GO:0050832;GO:0006355;GO:0043565;GO:0009867	-	virNOG24154;euNOG21509	K	sp|Q8VWQ5|WRK50_ARATH Probable WRKY transcription factor 50 OS=Arabidopsis thaliana GN=WRKY50 PE=2 SV=1	gi|685322620|ref|XP_009151123.1| PREDICTED: probable WRKY transcription factor 50 [Brassica rapa]
Bra009895	19.6765	4.26495	35.0881	8.22709	3.04038	3.7569e-05	0.00211245	Up Regulation	A06	18572396	18574100	+	1053	Bra009895	-	-	virNOG30586	D	sp|Q9M2H2|MCC31_ARATH MATH domain and coiled-coil domain-containing protein At3g58440 OS=Arabidopsis thaliana GN=At3g58440 PE=4 SV=2	gi|685322654|ref|XP_009151135.1| PREDICTED: uncharacterized protein LOC103874461 [Brassica rapa] &gt;gi|923649037|ref|XP_013643810.1| PREDICTED: uncharacterized protein LOC106348592 [Brassica napus] &gt;gi|674866637|emb|CDY67101.1| BnaA06g39530D [Brassica napus]
Bra009905	759.793	1190.51	329.072	0.276412	-1.85511	0.0317832	0.240664	Down Regulation	A06	18605844	18606299	+	456	Bra009905	GO:0016021	-	virNOG32528	S	-	gi|674872894|emb|CDY61113.1| BnaA06g39460D [Brassica napus]
Bra009914	4.86562	0.686009	9.04523	13.1853	3.72086	0.0287978	0.226529	Up Regulation	A06	18674216	18676645	+	453	Bra009914	GO:0005622;GO:0046872;GO:0003676	-	virNOG10925	A	-	gi|674945436|emb|CDX88236.1| BnaA06g28270D [Brassica napus]
Bra009921	5.09997	9.89491	0.305041	0.030828	-5.01961	0.0208647	0.186235	Down Regulation	A06	18710426	18712236	+	990	Bra009921	GO:0005576;GO:0045330;GO:0030599;GO:0042545;GO:0045490;GO:0009505	-	virNOG10627	R	sp|O04953|PME52_ARATH Putative pectinesterase 52 OS=Arabidopsis thaliana GN=PME52 PE=2 SV=2	gi|685322732|ref|XP_009151163.1| PREDICTED: putative pectinesterase 52 [Brassica rapa] &gt;gi|674945444|emb|CDX88244.1| BnaA06g28350D [Brassica napus]
Bra009934	28.8444	57.6887	0	0	/	0.00771681	0.100356	Down Regulation	A06	18791441	18792133	-	693	Bra009934	-	-	virNOG18485;virNOG28286	R	sp|P80728|MAVI_CUCPE Mavicyanin OS=Cucurbita pepo PE=1 SV=1	gi|923838166|ref|XP_013699906.1| PREDICTED: uncharacterized protein LOC106403638 [Brassica napus]
Bra009954	24.3926	39.3888	9.39643	0.238556	-2.0676	0.00107161	0.0262431	Down Regulation	A06	18907046	18908994	-	1341	Bra009954	-	K01875	virNOG02660;COG0172	J	sp|Q39230|SYSC_ARATH Serine--tRNA ligase, cytoplasmic OS=Arabidopsis thaliana GN=At5g27470 PE=2 SV=1	gi|923858326|ref|XP_013705774.1| PREDICTED: serine--tRNA ligase-like [Brassica napus]
Bra009957	19.1685	28.5072	9.82972	0.344815	-1.5361	0.0491378	0.309096	Down Regulation	A06	18918206	18920272	-	1155	Bra009957	-	-	virNOG32275	R	sp|O04488|FBLK1_ARATH F-box/LRR-repeat/kelch-repeat protein At1g09650 OS=Arabidopsis thaliana GN=At1g09650 PE=2 SV=1	gi|674947004|emb|CDX86157.1| BnaA06g28740D [Brassica napus]
Bra009959	76.2061	21.5145	130.898	6.08416	2.60506	1.6234e-11	5.72585e-09	Up Regulation	A06	18925475	18927390	-	1035	Bra009959	GO:0030170;GO:0003824;GO:0009058	K14272	virNOG00851;COG0436	E	sp|Q9S7E9|GGT2_ARATH Glutamate--glyoxylate aminotransferase 2 OS=Arabidopsis thaliana GN=GGAT2 PE=1 SV=1	gi|923673010|ref|XP_013651322.1| PREDICTED: glutamate--glyoxylate aminotransferase 2-like [Brassica napus]
Bra009973	39.5453	22.5334	56.5573	2.50993	1.32765	0.0061204	0.0863134	Up Regulation	A06	19018188	19021354	-	2610	Bra009973	-	-	virNOG33589;virNOG22260	S	sp|Q5XV31|FRL5_ARATH FRIGIDA-like protein 5 OS=Arabidopsis thaliana GN=FRL5 PE=2 SV=1	gi|923850419|ref|XP_013703794.1| PREDICTED: FRIGIDA-like protein 5 isoform X2 [Brassica napus]
Bra009990	86.2302	134.151	38.3098	0.285573	-1.80807	0.00379665	0.0641682	Down Regulation	A06	19099038	19101064	-	1383	Bra009990	GO:0004672;GO:0005524;GO:0006468	K08867	KOG0584;virNOG30494;virNOG03227	TR	sp|Q2V338|WNK9_ARATH Probable serine/threonine-protein kinase WNK9 OS=Arabidopsis thaliana GN=WNK9 PE=2 SV=1	gi|685322945|ref|XP_009151241.1| PREDICTED: LOW QUALITY PROTEIN: probable serine/threonine-protein kinase WNK9 [Brassica rapa]
Bra009992	50.9435	88.1601	13.7268	0.155703	-2.68313	0.00354358	0.0611942	Down Regulation	A06	19116660	19118543	+	1884	Bra009992	GO:0098507;GO:0004484;GO:0035335;GO:0008138;GO:0004725;GO:0004651;GO:0005634;GO:0006370	K13917	virNOG28982;virNOG25168	A	sp|O60942|MCE1_HUMAN mRNA-capping enzyme OS=Homo sapiens GN=RNGTT PE=1 SV=1	gi|685322953|ref|XP_009151244.1| PREDICTED: mRNA-capping enzyme [Brassica rapa]
Bra009996	10.0201	16.9744	3.06584	0.180616	-2.469	0.016023	0.156765	Down Regulation	A06	19148433	19151233	+	1710	Bra009996	GO:0005215;GO:0006810;GO:0016021	-	virNOG15090	P	sp|Q3E8X3|PTR52_ARATH Protein NRT1/ PTR FAMILY 2.8 OS=Arabidopsis thaliana GN=NPF2.8 PE=2 SV=2	gi|685322962|ref|XP_009151248.1| PREDICTED: protein NRT1/ PTR FAMILY 2.8-like [Brassica rapa] &gt;gi|923660277|ref|XP_013647321.1| PREDICTED: protein NRT1/ PTR FAMILY 2.8-like [Brassica napus] &gt;gi|674947045|emb|CDX86198.1| BnaA06g29150D [Brassica napus]
Bra009997	83.2775	25.8164	140.739	5.45152	2.44666	0.00874025	0.108918	Up Regulation	A06	19154001	19154579	-	579	Bra009997	-	-	virNOG11859;euNOG32645	S	sp|Q6NNI3|LSH1_ARATH Protein LIGHT-DEPENDENT SHORT HYPOCOTYLS 1 OS=Arabidopsis thaliana GN=LSH1 PE=1 SV=1	gi|685322964|ref|XP_009151249.1| PREDICTED: protein LIGHT-DEPENDENT SHORT HYPOCOTYLS 1-like [Brassica rapa]
Bra010027	3.92344	7.50977	0.337103	0.0448886	-4.47751	0.0266266	0.215819	Down Regulation	A06	19328945	19329982	+	1038	Bra010027	-	-	virNOG34315	K	sp|Q9C633|AGL97_ARATH Agamous-like MADS-box protein AGL97 OS=Arabidopsis thaliana GN=AGL97 PE=1 SV=1	gi|685323687|ref|XP_009151512.1| PREDICTED: agamous-like MADS-box protein AGL97 [Brassica rapa]
Bra010049	188.051	296.283	79.8194	0.269402	-1.89217	0.0111821	0.127309	Down Regulation	A06	13867356	13868357	+	909	Bra010049	-	K09419	virNOG17769	K	sp|Q9SCW4|HFB2A_ARATH Heat stress transcription factor B-2a OS=Arabidopsis thaliana GN=HSFB2A PE=2 SV=1	gi|685323156|ref|XP_009151322.1| PREDICTED: heat stress transcription factor B-2a [Brassica rapa]
Bra010054	240.171	403.302	77.04	0.191023	-2.38818	0.0154123	0.152888	Down Regulation	A06	13893267	13893620	+	354	Bra010054	-	-	virNOG23977	R	sp|Q9FIT2|NLTPE_ARATH Putative non-specific lipid-transfer protein 14 OS=Arabidopsis thaliana GN=LTP14 PE=3 SV=2	gi|923906924|ref|XP_013723421.1| PREDICTED: putative non-specific lipid-transfer protein 14 [Brassica napus]
Bra010074	45.679	76.2963	15.0617	0.197411	-2.34073	0.000116892	0.00519291	Down Regulation	A06	14177037	14182004	+	3378	Bra010074	GO:0005524;GO:0006468;GO:0004674	-	virNOG07290	T	sp|Q9LE81|IRE_ARATH Probable serine/threonine protein kinase IRE OS=Arabidopsis thaliana GN=IRE PE=2 SV=1	gi|685323249|ref|XP_009151353.1| PREDICTED: uncharacterized protein LOC103874668 [Brassica rapa]
Bra010111	322.877	183.762	461.991	2.51407	1.33003	0.00279678	0.0524761	Up Regulation	A06	14465607	14467979	-	1839	Bra010111	GO:0005215;GO:0006810;GO:0016021	-	virNOG09880	P	sp|Q9LV10|PTR53_ARATH Protein NRT1/ PTR FAMILY 2.11 OS=Arabidopsis thaliana GN=NPF2.11 PE=1 SV=1	gi|685323350|ref|XP_009151387.1| PREDICTED: protein NRT1/ PTR FAMILY 2.11-like [Brassica rapa] &gt;gi|923646175|ref|XP_013642907.1| PREDICTED: protein NRT1/ PTR FAMILY 2.11-like [Brassica napus]
Bra010117	691.879	1090.98	292.781	0.268366	-1.89773	3.66122e-09	7.10237e-07	Down Regulation	A06	14519393	14521610	+	1668	Bra010117	-	-	virNOG15353	P	sp|Q9FM20|PTR54_ARATH Protein NRT1/ PTR FAMILY 4.7 OS=Arabidopsis thaliana GN=NPF4.7 PE=2 SV=2	gi|685323739|ref|XP_009151535.1| PREDICTED: LOW QUALITY PROTEIN: protein NRT1/ PTR FAMILY 4.7 [Brassica rapa]
Bra010128	35.8667	52.3626	19.3709	0.369938	-1.43465	0.00489979	0.0755368	Down Regulation	A06	14585515	14586785	+	627	Bra010128	GO:0007264;GO:0005737;GO:0009664;GO:0009531;GO:0019903;GO:0005525;GO:0005856;GO:0019901;GO:0005634;GO:0005576;GO:0005886;GO:0009788	K04392	virNOG03727;COG1100	R	sp|O82481|RAC10_ARATH Rac-like GTP-binding protein ARAC10 OS=Arabidopsis thaliana GN=ARAC10 PE=1 SV=1	gi|685323409|ref|XP_009151409.1| PREDICTED: rac-like GTP-binding protein ARAC10 [Brassica rapa]
Bra010139	31.4534	45.9905	16.9163	0.367822	-1.44292	0.00893942	0.11069	Down Regulation	A06	19460641	19463949	-	1122	Bra010139	GO:0055085;GO:0016021;GO:0022857	-	virNOG03343	S	sp|Q501F8|WTR32_ARATH WAT1-related protein At4g08300 OS=Arabidopsis thaliana GN=At4g08300 PE=2 SV=1	gi|685323437|ref|XP_009151420.1| PREDICTED: WAT1-related protein At4g08300 isoform X1 [Brassica rapa]
Bra010156	6.22284	12.4457	0	0	/	0.00140258	0.0318641	Down Regulation	A05	15201957	15202929	+	357	Bra010156	-	-	-	-	-	gi|674878784|emb|CDY53284.1| BnaA05g35940D [Brassica napus]
Bra010165	162.258	323.899	0.6178	0.00190739	-9.03419	5.12861e-05	0.00267285	Down Regulation	A05	15109908	15113350	+	1815	Bra010165	GO:0016021;GO:0006810;GO:0005215	K14638	virNOG05618	P	sp|Q9LQL2|PTR14_ARATH Protein NRT1/ PTR FAMILY 7.3 OS=Arabidopsis thaliana GN=NPF7.3 PE=1 SV=2	gi|685323469|ref|XP_009151431.1| PREDICTED: protein NRT1/ PTR FAMILY 7.3 [Brassica rapa]
Bra010178	1841.31	1085.45	2597.18	2.39272	1.25865	4.59942e-05	0.00245946	Up Regulation	A05	14925029	14926831	+	1803	Bra010178	GO:0046983	K13422	virNOG10242	K	sp|Q39204|MYC2_ARATH Transcription factor MYC2 OS=Arabidopsis thaliana GN=MYC2 PE=1 SV=2	gi|685323514|ref|XP_009151447.1| PREDICTED: transcription factor MYC2 [Brassica rapa]
Bra010185	99.0788	146.011	52.1462	0.357138	-1.48545	0.00377212	0.0638773	Down Regulation	A05	14754860	14756229	+	762	Bra010185	GO:0016491;GO:0008270;GO:0055114	K00001	virNOG02257;COG1062	CQ	sp|A1L4Y2|ADHL3_ARATH Alcohol dehydrogenase-like 3 OS=Arabidopsis thaliana GN=At1g32780 PE=2 SV=1	gi|674906150|emb|CDY26918.1| BnaA05g17940D [Brassica napus]
Bra010187	136.328	229.028	43.6285	0.190494	-2.39218	0.00288725	0.0534838	Down Regulation	A05	14709838	14713188	-	2478	Bra010187	GO:0016579;GO:0006511;GO:0004843	K11835	COG5560;virNOG00697	O	sp|Q9MAQ3|UBP11_ARATH Putative ubiquitin carboxyl-terminal hydrolase 11 OS=Arabidopsis thaliana GN=UBP11 PE=3 SV=2	gi|685323543|ref|XP_009151455.1| PREDICTED: putative ubiquitin carboxyl-terminal hydrolase 11 [Brassica rapa]
Bra010198	6694.3	10878.6	2510.05	0.230734	-2.1157	7.67549e-06	0.000600926	Down Regulation	A05	14568400	14569986	+	1185	Bra010198	GO:0006486;GO:0016021;GO:0008378;GO:0000139	-	virNOG07609	G	sp|Q9C809|B3GT8_ARATH Probable beta-1,3-galactosyltransferase 8 OS=Arabidopsis thaliana GN=B3GALT8 PE=2 SV=1	gi|685323576|ref|XP_009151468.1| PREDICTED: probable beta-1,3-galactosyltransferase 8 [Brassica rapa] &gt;gi|685323579|ref|XP_009151469.1| PREDICTED: probable beta-1,3-galactosyltransferase 8 [Brassica rapa] &gt;gi|685323581|ref|XP_009151470.1| PREDICTED: probable beta-1,3-galactosyltransferase 8 [Brassica rapa] &gt;gi|923702205|ref|XP_013659962.1| PREDICTED: probable beta-1,3-galactosyltransfera…
Bra010199	10.5695	18.9961	2.143	0.112813	-3.148	0.00242492	0.0474892	Down Regulation	A05	14566606	14566809	+	204	Bra010199	-	-	-	-	-	gi|923562528|ref|XP_013738807.1| PREDICTED: keratin, type I cytoskeletal 10-like [Brassica napus]
Bra010220	48.0281	27.3724	68.6838	2.50923	1.32725	0.00192882	0.0401135	Up Regulation	A08	12467394	12469237	-	927	Bra010220	GO:0006355;GO:0043565;GO:0003700	-	virNOG04519;virNOG08510	SK	sp|Q9C5T4|WRK18_ARATH WRKY transcription factor 18 OS=Arabidopsis thaliana GN=WRKY18 PE=1 SV=2	gi|688953303|ref|NP_001288969.1| WRKY transcription factor 18-like [Brassica rapa] &gt;gi|923607850|ref|XP_013743259.1| PREDICTED: WRKY transcription factor 18-like [Brassica napus] &gt;gi|923607852|ref|XP_013743260.1| PREDICTED: WRKY transcription factor 18-like [Brassica napus] &gt;gi|562777159|gb|AHB33856.1| WRKY transcription factor 60 [Brassica rapa]
Bra010242	107.184	151.223	63.1453	0.417564	-1.25993	0.0248682	0.207689	Down Regulation	A08	12591656	12597724	-	1902	Bra010242	GO:0003723;GO:0004654;GO:0006402	K00962	virNOG23072;virNOG11250	SR	sp|Q9S7G6|PNP2_ARATH Polyribonucleotide nucleotidyltransferase 2, mitochondrial OS=Arabidopsis thaliana GN=PNP2 PE=2 SV=1	gi|674909828|emb|CDY23292.1| BnaA08g12540D [Brassica napus]
Bra010244	5.85395	11.3708	0.337103	0.0296464	-5.076	0.00925266	0.113063	Down Regulation	A08	12612997	12613290	+	294	Bra010244	GO:0008270	-	virNOG37019;KOG0800	O	sp|Q9FGJ6|ATL79_ARATH RING-H2 finger protein ATL79 OS=Arabidopsis thaliana GN=ATL79 PE=2 SV=1	gi|923658059|ref|XP_013646716.1| PREDICTED: uncharacterized protein LOC106351465 [Brassica napus] &gt;gi|674941799|emb|CDX91538.1| BnaC02g16220D [Brassica napus]
Bra010283	72.4232	38.9498	105.897	2.71879	1.44297	0.0107839	0.124644	Up Regulation	A08	12835830	12837549	-	753	Bra010283	-	-	virNOG31856	F	sp|Q9M0A7|GGP1_ARATH Gamma-glutamyl peptidase 1 OS=Arabidopsis thaliana GN=GGP1 PE=1 SV=1	gi|685345746|ref|XP_009108982.1| PREDICTED: putative glutamine amidotransferase YLR126C [Brassica rapa] &gt;gi|922434705|ref|XP_013623298.1| PREDICTED: putative glutamine amidotransferase YLR126C [Brassica oleracea var. oleracea] &gt;gi|674909780|emb|CDY23244.1| BnaA08g13020D [Brassica napus]
Bra010306	89.1159	0	178.232	Inf	Inf	2.25228e-07	2.95659e-05	Up Regulation	A08	12983594	12985787	+	1053	Bra010306	GO:0016788	-	virNOG29018;virNOG32526	I	sp|Q9SZW7|GDL68_ARATH GDSL esterase/lipase At4g30140 OS=Arabidopsis thaliana GN=At4g30140 PE=2 SV=1	gi|685345808|ref|XP_009109004.1| PREDICTED: GDSL esterase/lipase At4g30140-like [Brassica rapa]
Bra010313	37.7492	53.6012	21.8973	0.408523	-1.29151	0.0489013	0.308436	Down Regulation	A08	13051161	13052554	-	978	Bra010313	GO:0000166	-	virNOG28457	S	sp|Q8LFV1|Y4295_ARATH UPF0725 protein At4g29550 OS=Arabidopsis thaliana GN=At4g29550 PE=2 SV=1	gi|685345843|ref|XP_009109020.1| PREDICTED: UPF0725 protein At4g29550-like [Brassica rapa]
Bra010328	3.16234	6.32467	0	0	/	0.0223135	0.194095	Down Regulation	A08	13114799	13116841	+	1245	Bra010328	-	-	virNOG37904;virNOG29940	R	sp|Q9ZQF0|FB104_ARATH F-box protein At2g15640 OS=Arabidopsis thaliana GN=At2g15640 PE=2 SV=1	gi|674918925|emb|CDY14212.1| BnaA08g13430D [Brassica napus]
Bra010366	580.685	811.554	349.816	0.431045	-1.21409	0.0474297	0.3029	Down Regulation	A08	13367938	13372808	+	2661	Bra010366	GO:0000502;GO:0050790;GO:0030234;GO:0042176	K03028	virNOG08540;COG5110	O	sp|Q6XJG8|PSD2B_ARATH 26S proteasome non-ATPase regulatory subunit 2 homolog B OS=Arabidopsis thaliana GN=RPN1B PE=1 SV=1	gi|685346011|ref|XP_009109090.1| PREDICTED: 26S proteasome non-ATPase regulatory subunit 2 homolog B-like [Brassica rapa]
Bra010409	5.50447	10.7039	0.305041	0.0284981	-5.13299	0.00506689	0.0770749	Down Regulation	A08	13611535	13612050	-	516	Bra010409	-	-	virNOG34605	R	sp|P27740|2SSB_BRANA Napin-B OS=Brassica napus GN=NAPB PE=2 SV=1	gi|685346157|ref|XP_009109145.1| PREDICTED: napin-B-like [Brassica rapa]
Bra010415	4.21471	8.42943	0	0	/	0.00562888	0.0820771	Down Regulation	A08	13636467	13637729	+	843	Bra010415	-	-	virNOG28457	S	sp|Q9FN07|Y5638_ARATH UPF0725 protein At5g63820 OS=Arabidopsis thaliana GN=At5g63820 PE=3 SV=1	gi|685346179|ref|XP_009109153.1| PREDICTED: UPF0725 protein At5g63820-like isoform X2 [Brassica rapa]
Bra010453	6.78288	1.63282	11.9329	7.30819	2.86951	0.0289686	0.227451	Up Regulation	A08	13815243	13818345	+	1467	Bra010453	GO:0006855;GO:0015297;GO:0015238;GO:0016021	K03327	COG0534;virNOG00591	VS	sp|F4JTB3|DTX35_ARATH Protein DETOXIFICATION 35 OS=Arabidopsis thaliana GN=DTX35 PE=1 SV=1	gi|685346301|ref|XP_009109195.1| PREDICTED: protein TRANSPARENT TESTA 12-like [Brassica rapa]
Bra010462	76.4921	29.2505	123.734	4.23013	2.0807	1.41967e-08	2.49105e-06	Up Regulation	A08	13864679	13866559	-	324	Bra010462	-	-	-	-	-	gi|674941890|emb|CDX91629.1| BnaC02g15310D [Brassica napus]
Bra010466	14.5342	2.4348	26.6335	10.9387	3.45137	0.000124987	0.00548969	Up Regulation	A08	13893546	13895295	-	1332	Bra010466	-	-	virNOG28921;virNOG33325	S	-	gi|685346353|ref|XP_009109213.1| PREDICTED: uncharacterized protein LOC103834875 [Brassica rapa] &gt;gi|685346357|ref|XP_009109214.1| PREDICTED: uncharacterized protein LOC103834875 [Brassica rapa]
Bra010484	43.9597	66.5858	21.3335	0.320392	-1.64209	0.000433849	0.0136356	Down Regulation	A08	13988299	13991599	-	2049	Bra010484	GO:0008270	K17987	virNOG09705	R	sp|Q9SB64|NBR1_ARATH Protein NBR1 homolog OS=Arabidopsis thaliana GN=NBR1 PE=1 SV=1	gi|685346423|ref|XP_009109238.1| PREDICTED: uncharacterized protein LOC103834897 [Brassica rapa]
Bra010504	199.072	74.3399	323.804	4.35573	2.12291	3.2605e-05	0.0018912	Up Regulation	A08	14103973	14104641	-	669	Bra010504	GO:0003700;GO:0006355;GO:0043565	-	virNOG25129;NOG152953;virNOG24444	K	sp|Q84JK2|FD_ARATH Protein FD OS=Arabidopsis thaliana GN=FD PE=1 SV=1	gi|685346481|ref|XP_009109260.1| PREDICTED: protein FD-like [Brassica rapa]
Bra010521	2.77781	5.55561	0	0	/	0.0361543	0.260028	Down Regulation	A08	14191318	14192388	-	1071	Bra010521	-	-	virNOG31594	L	sp|B3H6C3|FB311_ARATH F-box protein At4g35733 OS=Arabidopsis thaliana GN=At4g35733 PE=2 SV=1	gi|685346534|ref|XP_009109279.1| PREDICTED: F-box protein At4g35733 [Brassica rapa]
Bra010535	5601.91	10514.7	689.143	0.0655411	-3.93146	0.00352292	0.060958	Down Regulation	A08	14247307	14248713	+	933	Bra010535	GO:0003824;GO:0050662;GO:0080110	-	virNOG08768	V	sp|Q500U8|TKPR1_ARATH Tetraketide alpha-pyrone reductase 1 OS=Arabidopsis thaliana GN=TKPR1 PE=1 SV=1	gi|674908275|emb|CDY24810.1| BnaA08g15000D [Brassica napus]
Bra010541	13.8737	21.567	6.18037	0.286566	-1.80306	0.02938	0.22966	Down Regulation	A08	14275192	14276338	-	456	Bra010541	GO:0006952;GO:0009607	-	euNOG41999;virNOG30626	RP	sp|Q9ZVF3|ML328_ARATH MLP-like protein 328 OS=Arabidopsis thaliana GN=MLP328 PE=2 SV=1	gi|685346579|ref|XP_009109296.1| PREDICTED: MLP-like protein 328 [Brassica rapa]
Bra010554	10.0556	20.1112	0	0	/	0.00959727	0.115638	Down Regulation	A08	14370893	14372779	-	1380	Bra010554	GO:0046872;GO:0003993;GO:0016311	-	virNOG29980	G	sp|Q9C510|PPA6_ARATH Purple acid phosphatase 6 OS=Arabidopsis thaliana GN=PAP6 PE=2 SV=1	gi|685346634|ref|XP_009109316.1| PREDICTED: purple acid phosphatase 6-like [Brassica rapa]
Bra010555	3.57458	7.14917	0	0	/	0.0135162	0.142053	Down Regulation	A08	14374147	14375600	+	942	Bra010555	GO:0008168;GO:0032259	-	virNOG03513	S	sp|Q9SPV4|SAMT_CLABR Salicylate carboxymethyltransferase OS=Clarkia breweri GN=SAMT PE=1 SV=1	gi|674879008|emb|CDY53070.1| BnaC03g76600D [Brassica napus]
Bra010566	246.134	481.581	10.6873	0.022192	-5.49382	3.55076e-05	0.00201931	Down Regulation	A08	14442033	14443277	-	882	Bra010566	-	-	NOG11428;virNOG05909	IS	sp|Q55CU8|PITC_DICDI Phosphatidylinositol transfer protein 3 OS=Dictyostelium discoideum GN=pitC PE=2 SV=1	gi|685346673|ref|XP_009109329.1| PREDICTED: random slug protein 5 [Brassica rapa] &gt;gi|685346676|ref|XP_009109330.1| PREDICTED: random slug protein 5 [Brassica rapa] &gt;gi|674908241|emb|CDY24776.1| BnaA08g15340D [Brassica napus]
Bra010567	112.817	224.414	1.22016	0.00543709	-7.52295	3.64392e-05	0.00205888	Down Regulation	A08	14449954	14451849	-	1521	Bra010567	GO:0016021;GO:0055085;GO:0022891	-	virNOG03276;NOG00192	GR	sp|Q8GXR2|PLT6_ARATH Probable polyol transporter 6 OS=Arabidopsis thaliana GN=PLT6 PE=2 SV=2	gi|685346682|ref|XP_009109331.1| PREDICTED: probable polyol transporter 6 [Brassica rapa]
Bra010578	32.784	51.8149	13.7531	0.265427	-1.91361	0.000432892	0.0136301	Down Regulation	A08	14518715	14519167	-	453	Bra010578	-	-	virNOG21807;virNOG27098	S	-	gi|685346722|ref|XP_009109346.1| PREDICTED: uncharacterized protein LOC103835008 [Brassica rapa] &gt;gi|923685712|ref|XP_013655022.1| PREDICTED: uncharacterized protein LOC106359949 [Brassica napus] &gt;gi|674908229|emb|CDY24764.1| BnaA08g15460D [Brassica napus]
Bra010598	621.223	240.848	1001.6	4.15863	2.05611	8.55956e-07	9.64138e-05	Up Regulation	A08	14656811	14658690	+	1506	Bra010598	GO:0005506;GO:0055114;GO:0004497;GO:0016705;GO:0020037	K00517	virNOG32595;virNOG32917	Q	sp|Q9SZU1|C81F4_ARATH Cytochrome P450 81F4 OS=Arabidopsis thaliana GN=CYP81F4 PE=1 SV=1	gi|685346788|ref|XP_009109371.1| PREDICTED: cytochrome P450 81F1-like [Brassica rapa]
Bra010612	101.348	145.79	56.9066	0.390333	-1.35722	0.0133315	0.141063	Down Regulation	A08	14784946	14785947	+	813	Bra010612	GO:0005634;GO:0016020;GO:0006810;GO:0003700;GO:0006355;GO:0005215;GO:0043565	K09338	virNOG16672;KOG0483	K	sp|P46604|HAT22_ARATH Homeobox-leucine zipper protein HAT22 OS=Arabidopsis thaliana GN=HAT22 PE=1 SV=1	gi|685346844|ref|XP_009109392.1| PREDICTED: homeobox-leucine zipper protein HAT22-like [Brassica rapa]
Bra010619	890.255	1780.51	0	0	/	0.0132893	0.140792	Down Regulation	A08	14834607	14837495	-	2355	Bra010619	-	-	braNOG16779;virNOG00186	S	sp|Q9SZJ2|GRDP2_ARATH Glycine-rich domain-containing protein 2 OS=Arabidopsis thaliana GN=GRDP2 PE=2 SV=1	gi|685346867|ref|XP_009109401.1| PREDICTED: uncharacterized protein LOC103835056 [Brassica rapa]
Bra010621	130.879	179.455	82.3027	0.458625	-1.12461	0.000158739	0.00653638	Down Regulation	A08	14841351	14842156	-	663	Bra010621	GO:0048038;GO:0055114;GO:0009535;GO:0010598;GO:0010258;GO:0006810;GO:0016655	-	virNOG07041;virNOG04014	SC	sp|Q2V2S7|NDHM_ARATH NAD(P)H-quinone oxidoreductase subunit M, chloroplastic OS=Arabidopsis thaliana GN=ndhM PE=2 SV=1	gi|685346872|ref|XP_009109404.1| PREDICTED: NAD(P)H-quinone oxidoreductase subunit M, chloroplastic [Brassica rapa] &gt;gi|923690983|ref|XP_013656578.1| PREDICTED: NAD(P)H-quinone oxidoreductase subunit M, chloroplastic [Brassica napus] &gt;gi|674943347|emb|CDX90396.1| BnaA08g15880D [Brassica napus]
Bra010644	136.195	17.9437	254.447	14.1803	3.82582	0.000202577	0.00789463	Up Regulation	A08	14973444	14975600	-	1557	Bra010644	GO:0016021;GO:0020037;GO:0016705;GO:0004497;GO:0055114;GO:0005506	K11812	virNOG03590;COG2124	Q	sp|O81345|C79B1_SINAL Cytochrome P450 79B1 OS=Sinapis alba GN=CYP79B1 PE=2 SV=1	gi|923690941|ref|XP_013656565.1| PREDICTED: cytochrome P450 79B1-like [Brassica napus] &gt;gi|923905173|ref|XP_013722698.1| PREDICTED: cytochrome P450 79B1-like [Brassica napus] &gt;gi|674943325|emb|CDX90374.1| BnaA08g16100D [Brassica napus]
Bra010653	30.72	43.6981	17.7419	0.406011	-1.30041	0.0166508	0.160967	Down Regulation	A08	15017538	15018878	-	1341	Bra010653	GO:0016021	-	virNOG03573	S	-	gi|685346959|ref|XP_009109435.1| PREDICTED: uncharacterized protein LOC103835091 [Brassica rapa]
Bra010677	20.1989	6.55956	33.8383	5.15862	2.36699	0.000749742	0.0203732	Up Regulation	A08	15156964	15158371	+	345	Bra010677	GO:0008270	K13098	KOG1995;virNOG12469	R	-	gi|674924149|emb|CDY09207.1| BnaA02g06330D [Brassica napus]
Bra010706	1065.18	1978.74	151.626	0.0766272	-3.706	0.00748833	0.0984108	Down Regulation	A08	15287104	15289500	+	1350	Bra010706	GO:0006508;GO:0008234	K01373	NOG10954;virNOG00796;virNOG32468	O	sp|P43296|RD19A_ARATH Cysteine protease RD19A OS=Arabidopsis thaliana GN=RD19A PE=1 SV=1	gi|685347133|ref|XP_009109502.1| PREDICTED: cysteine proteinase RD19a-like [Brassica rapa] &gt;gi|674943261|emb|CDX90310.1| BnaA08g16740D [Brassica napus]
Bra010758	64.4577	108.165	20.7505	0.191841	-2.38202	0.0290493	0.227789	Down Regulation	A08	15504146	15504517	-	372	Bra010758	GO:0016021	-	virNOG38977	R	-	gi|685347326|ref|XP_009109572.1| PREDICTED: glycine-rich cell wall structural protein [Brassica rapa]
Bra010777	52.9074	33.7034	72.1114	2.13959	1.09733	0.0080089	0.102904	Up Regulation	A08	15613123	15616493	-	1620	Bra010777	-	-	virNOG10282	S	-	gi|685347389|ref|XP_009109595.1| PREDICTED: uncharacterized protein LOC103835220 [Brassica rapa]
Bra010790	60.9544	98.4597	23.4491	0.238159	-2.07	1.42872e-06	0.000147598	Down Regulation	A08	15689014	15689463	+	450	Bra010790	-	-	-	-	-	gi|674943184|emb|CDX90233.1| BnaA08g17510D [Brassica napus]
Bra010870	5.41667	10.2232	0.610081	0.0596759	-4.06671	0.0132938	0.140792	Down Regulation	A08	16089605	16090771	-	1167	Bra010870	-	-	virNOG29817	R	sp|Q9C6J3|FB52_ARATH Putative F-box protein At1g50870 OS=Arabidopsis thaliana GN=At1g50870 PE=4 SV=1	gi|674943104|emb|CDX90153.1| BnaA08g18310D [Brassica napus]
Bra010883	8.26952	14.9907	1.54836	0.103288	-3.27526	0.00625942	0.0874266	Down Regulation	A08	16161443	16165697	-	2385	Bra010883	GO:0005524;GO:0004812;GO:0006418	K01866	COG0162;virNOG02935	J	sp|F4HWL4|SYYC2_ARATH Tyrosine--tRNA ligase 2, cytoplasmic OS=Arabidopsis thaliana GN=At1g28350 PE=1 SV=1	gi|674943095|emb|CDX90144.1| BnaA08g18400D [Brassica napus]
Bra010907	51.0611	78.0231	24.0991	0.308871	-1.69492	0.000120749	0.00534388	Down Regulation	A08	16276843	16281032	-	2376	Bra010907	-	K12843	virNOG14374;KOG2769	A	sp|Q9C7E7|RDM16_ARATH Protein RDM16 OS=Arabidopsis thaliana GN=RDM16 PE=2 SV=1	gi|685347953|ref|XP_009109760.1| PREDICTED: LOW QUALITY PROTEIN: U4/U6 small nuclear ribonucleoprotein Prp3-like [Brassica rapa]
Bra010918	57.5165	115.033	0	0	/	0.00392893	0.0654841	Down Regulation	A08	16325806	16327915	-	1266	Bra010918	-	-	virNOG01813	Z	sp|Q5S1U6|IFRD1_PIG Interferon-related developmental regulator 1 OS=Sus scrofa GN=IFRD1 PE=2 SV=1	gi|685347991|ref|XP_009109774.1| PREDICTED: interferon-related developmental regulator 1 [Brassica rapa]
Bra010940	9.44887	15.191	3.7068	0.244014	-2.03497	0.0484578	0.306865	Down Regulation	A08	16437487	16438688	+	807	Bra010940	-	-	KOG1021;virNOG06353	MGW	sp|Q9FZJ1|IRX10_ARATH Probable beta-1,4-xylosyltransferase IRX10 OS=Arabidopsis thaliana GN=IRX10 PE=2 SV=1	gi|674943038|emb|CDX90087.1| BnaA08g18970D [Brassica napus]
Bra010945	213.681	322.017	105.345	0.327143	-1.61201	0.0161898	0.157969	Down Regulation	A08	16448369	16451847	+	1194	Bra010945	-	-	virNOG30297	S	-	gi|674891257|emb|CDY41434.1| BnaA08g20360D [Brassica napus]
Bra010955	287.732	398.849	176.615	0.442811	-1.17524	0.000543608	0.0160785	Down Regulation	A08	16482399	16484478	-	735	Bra010955	GO:0046983;GO:0006355;GO:0005634;GO:0003677;GO:0003700	-	NOG99916;virNOG09302	K	sp|O04067|AGL9_SINAL Agamous-like MADS-box protein AGL9 homolog OS=Sinapis alba GN=AGL9 PE=2 SV=1	gi|685348133|ref|XP_009109826.1| PREDICTED: agamous-like MADS-box protein AGL9 homolog isoform X2 [Brassica rapa] &gt;gi|923701712|ref|XP_013659831.1| PREDICTED: agamous-like MADS-box protein AGL9 homolog isoform X2 [Brassica napus]
Bra010975	26.9743	5.60064	48.3479	8.63258	3.10979	0.00329248	0.0582405	Up Regulation	A08	16575157	16575792	-	636	Bra010975	GO:0046872	-	virNOG22631;virNOG18323	R	sp|Q39266|ZFP7_ARATH Zinc finger protein 7 OS=Arabidopsis thaliana GN=ZFP7 PE=1 SV=1	gi|685348198|ref|XP_009109855.1| PREDICTED: zinc finger protein 7-like [Brassica rapa] &gt;gi|685348201|ref|XP_009109856.1| PREDICTED: zinc finger protein 7-like [Brassica rapa] &gt;gi|674860431|emb|CDY69498.1| BnaA08g31130D [Brassica napus]
Bra010977	255.126	363.978	146.274	0.401876	-1.31518	1.05753e-08	1.89369e-06	Down Regulation	A08	16598041	16599787	+	717	Bra010977	GO:0032259;GO:0008171	K00588	COG4122;virNOG16473	QR	sp|Q9C9W3|CAMT1_ARATH Putative caffeoyl-CoA O-methyltransferase At1g67980 OS=Arabidopsis thaliana GN=At1g67980 PE=2 SV=1	gi|685348206|ref|XP_009109858.1| PREDICTED: putative caffeoyl-CoA O-methyltransferase At1g67980 [Brassica rapa]
Bra010991	51.4249	69.477	33.3728	0.480342	-1.05786	0.0136414	0.142793	Down Regulation	A08	16689747	16690662	+	738	Bra010991	-	-	virNOG06804;virNOG21179	SR	-	gi|685348257|ref|XP_009109878.1| PREDICTED: uncharacterized protein LOC103835453 [Brassica rapa]
Bra010993	4.8156	8.70064	0.930559	0.106953	-3.22495	0.0469201	0.301279	Down Regulation	A08	16704193	16705717	+	675	Bra010993	GO:0005634;GO:2000488;GO:0006355;GO:0046983	-	virNOG18645;virNOG21910	K	sp|A4D998|BH075_ARATH Transcription factor bHLH75 OS=Arabidopsis thaliana GN=BHLH75 PE=2 SV=1	gi|685348262|ref|XP_009109880.1| PREDICTED: transcription factor bHLH75 [Brassica rapa]
Bra011004	53.9115	76.1156	31.7074	0.41657	-1.26337	0.00261497	0.0499558	Down Regulation	A08	16778386	16781966	+	1872	Bra011004	GO:0005215;GO:0006857;GO:0016021	K14638	virNOG31945;virNOG27672;COG3104;KOG1237	PE	sp|Q9SK96|PTR10_ARATH Protein NRT1/ PTR FAMILY 5.16 OS=Arabidopsis thaliana GN=NPF5.16 PE=2 SV=1	gi|674896763|emb|CDY36097.1| BnaA08g19510D [Brassica napus]
Bra011007	928.065	1313.2	542.933	0.413443	-1.27424	0.0203981	0.183384	Down Regulation	A08	16790619	16792534	+	1350	Bra011007	GO:0010287;GO:0005524;GO:0016887	-	virNOG09867	R	sp|Q6DYE4|Y1609_ARATH Uncharacterized protein At1g26090, chloroplastic OS=Arabidopsis thaliana GN=At1g26090 PE=1 SV=1	gi|685348304|ref|XP_009109899.1| PREDICTED: uncharacterized protein At1g26090, chloroplastic [Brassica rapa]
Bra011032	23.6214	33.8807	13.3621	0.394387	-1.34232	0.0268832	0.21708	Down Regulation	A01	4338781	4339464	+	603	Bra011032	GO:0016021	-	virNOG19858	S	sp|Q5XV67|DMP7_ARATH Protein DMP7 OS=Arabidopsis thaliana GN=DMP7 PE=2 SV=1	gi|685258204|ref|XP_009129595.1| PREDICTED: uncharacterized protein LOC103854413 [Brassica rapa]
Bra011033	63.1335	33.9043	92.3628	2.72422	1.44585	0.00028812	0.0103291	Up Regulation	A01	4333667	4336029	-	2262	Bra011033	GO:0010468;GO:0010102;GO:0045490;GO:0004674;GO:0010227;GO:0016021;GO:0005524;GO:0046777	K08286	virNOG33166;virNOG00023	T	sp|P47735|RLK5_ARATH Receptor-like protein kinase 5 OS=Arabidopsis thaliana GN=RLK5 PE=1 SV=1	gi|685258200|ref|XP_009129583.1| PREDICTED: receptor-like protein kinase 5 [Brassica rapa]
Bra011044	84.9854	14.8291	155.142	10.462	3.38708	5.94464e-09	1.11003e-06	Up Regulation	A01	4266894	4267505	-	243	Bra011044	GO:0000256;GO:0008270;GO:0050897;GO:0004038	K01466	virNOG09020;virNOG04193	OF	sp|Q94AP0|ALN_ARATH Allantoinase OS=Arabidopsis thaliana GN=ALN PE=1 SV=1	gi|674916489|emb|CDY16634.1| BnaA09g20120D [Brassica napus]
Bra011045	177.769	115.662	239.876	2.07394	1.05238	2.54674e-05	0.00154387	Up Regulation	A01	4265051	4266445	-	732	Bra011045	GO:0009734;GO:0006355;GO:0005634	K14484	virNOG22600;virNOG18914;virNOG15473	KR	sp|Q38829|IAA11_ARATH Auxin-responsive protein IAA11 OS=Arabidopsis thaliana GN=IAA11 PE=1 SV=1	gi|685258172|ref|XP_009129458.1| PREDICTED: auxin-responsive protein IAA11 [Brassica rapa]
Bra011051	19.4883	30.2532	8.72342	0.288346	-1.79412	0.0112854	0.127901	Down Regulation	A01	4238990	4240495	-	1506	Bra011051	GO:0072488;GO:0008519;GO:0016021	K03320	virNOG06237	P	sp|Q9SVT8|AMT14_ARATH Ammonium transporter 1 member 4 OS=Arabidopsis thaliana GN=AMT1-4 PE=1 SV=1	gi|685258158|ref|XP_009129394.1| PREDICTED: ammonium transporter 1 member 4 [Brassica rapa]
Bra011062	6.46695	12.9339	0	0	/	0.000264292	0.00971424	Down Regulation	A01	4141208	4151786	-	1377	Bra011062	-	-	virNOG11788	K	sp|Q8GT73|BH119_ARATH Transcription factor bHLH119 OS=Arabidopsis thaliana GN=BHLH119 PE=2 SV=2	gi|923520943|ref|XP_013668234.1| PREDICTED: putative transcription factor bHLH056 [Brassica napus]
Bra011063	112.54	163.76	61.3192	0.374444	-1.41718	6.2672e-05	0.00313522	Down Regulation	A01	4139697	4140882	+	552	Bra011063	-	-	virNOG23893;virNOG09245	KD	-	gi|685258130|ref|XP_009129269.1| PREDICTED: zinc finger HIT domain-containing protein 3 isoform X1 [Brassica rapa] &gt;gi|923506171|ref|XP_013695622.1| PREDICTED: zinc finger HIT domain-containing protein 3-like isoform X1 [Brassica napus]
Bra011068	12.8391	20.3335	5.34481	0.262858	-1.92764	0.0251426	0.208832	Down Regulation	A01	4112284	4113537	+	1254	Bra011068	GO:0008270;GO:0016021	K10664	virNOG09428	O	sp|Q5XF85|ATL42_ARATH E3 ubiquitin-protein ligase ATL42 OS=Arabidopsis thaliana GN=ATL42 PE=1 SV=2	gi|685258106|ref|XP_009129172.1| PREDICTED: E3 ubiquitin-protein ligase ATL42 [Brassica rapa]
Bra011070	6.16716	0	12.3343	Inf	Inf	0.000583118	0.0167998	Up Regulation	A01	4096142	4098485	-	1044	Bra011070	GO:0009116;GO:0003824	-	virNOG01737	R	sp|Q07469|BSPA_POPDE Bark storage protein A OS=Populus deltoides GN=BSPA PE=2 SV=1	gi|685258098|ref|XP_009129133.1| PREDICTED: bark storage protein A [Brassica rapa]
Bra011077	153.703	296.758	10.6488	0.0358838	-4.80052	3.74404e-12	1.46893e-09	Down Regulation	A01	4069608	4070051	-	444	Bra011077	-	-	virNOG38177	R	-	gi|674897701|emb|CDY35241.1| BnaA01g07900D [Brassica napus]
Bra011088	107.928	154.265	61.5901	0.399249	-1.32464	2.3049e-05	0.00142953	Down Regulation	A01	3938438	3941211	-	1923	Bra011088	GO:0006749;GO:0003840	K18592	virNOG06080	E	sp|Q9M0G0|GAGT3_ARATH Glutathione hydrolase 3 OS=Arabidopsis thaliana GN=GGT3 PE=2 SV=1	gi|685258052|ref|XP_009128940.1| PREDICTED: gamma-glutamyltranspeptidase 3-like [Brassica rapa]
Bra011100	668.169	430.956	905.381	2.10087	1.07098	1.00411e-09	2.20512e-07	Up Regulation	A01	3876928	3878906	+	1509	Bra011100	GO:0005975;GO:0004553	-	virNOG08270;NOG123717	RG	sp|Q8VYE5|E1312_ARATH Glucan endo-1,3-beta-glucosidase 12 OS=Arabidopsis thaliana GN=At4g29360 PE=1 SV=1	gi|685258026|ref|XP_009128829.1| PREDICTED: glucan endo-1,3-beta-glucosidase 12 [Brassica rapa]
Bra011103	3.6969	7.3938	0	0	/	0.0100073	0.118565	Down Regulation	A01	3865156	3866307	-	1152	Bra011103	GO:0004672;GO:0006468;GO:0005524	-	KOG1072;virNOG32782	R	sp|Q6NL02|FK131_ARATH F-box/kelch-repeat protein At5g39560 OS=Arabidopsis thaliana GN=At5g39560 PE=2 SV=1	gi|685258305|ref|XP_009130317.1| PREDICTED: F-box/kelch-repeat protein At5g39560-like [Brassica rapa]
Bra011124	65.3286	107.466	23.1908	0.215796	-2.21226	0.0137252	0.143147	Down Regulation	A01	3790053	3792000	-	906	Bra011124	-	-	virNOG34338;virNOG29631	S	sp|Q8LFV1|Y4295_ARATH UPF0725 protein At4g29550 OS=Arabidopsis thaliana GN=At4g29550 PE=2 SV=1	gi|685257966|ref|XP_009128597.1| PREDICTED: UPF0725 protein At4g29550-like [Brassica rapa]
Bra011138	60.8397	39.9733	81.706	2.04401	1.0314	0.00685891	0.0931905	Up Regulation	A01	3715701	3716895	+	660	Bra011138	GO:0016787;GO:0006378;GO:0005849;GO:0003729	K14397	virNOG15167	A	sp|Q94AF0|CFIS1_ARATH Pre-mRNA cleavage factor Im 25 kDa subunit 1 OS=Arabidopsis thaliana GN=CFIS1 PE=1 SV=1	gi|685257930|ref|XP_009128448.1| PREDICTED: cleavage and polyadenylation specificity factor subunit 5 [Brassica rapa]
Bra011161	217.883	435.765	0	0	/	6.30695e-08	9.64601e-06	Down Regulation	A01	3598552	3599844	+	1293	Bra011161	GO:0006508;GO:0004190	-	virNOG14904;KOG1339	O	sp|Q9SV77|UND_ARATH Aspartyl protease UND OS=Arabidopsis thaliana GN=UND PE=2 SV=1	gi|685257860|ref|XP_009128167.1| PREDICTED: aspartic proteinase CDR1 [Brassica rapa]
Bra011163	133.215	77.4969	188.933	2.43794	1.28567	6.03307e-06	0.000500387	Up Regulation	A01	3582555	3584963	+	1104	Bra011163	GO:0016021	-	virNOG31415;virNOG03052	SR	-	gi|685257852|ref|XP_009128119.1| PREDICTED: uncharacterized protein LOC103852948 isoform X4 [Brassica rapa]
Bra011171	28.8979	17.8335	39.9624	2.24086	1.16405	0.034926	0.254696	Up Regulation	A01	3523996	3524484	-	489	Bra011171	GO:0003700;GO:0005634;GO:0006355	-	virNOG25794;virNOG33800;euNOG25006	SK	sp|Q9SUM5|BH146_ARATH Transcription factor bHLH146 OS=Arabidopsis thaliana GN=BHLH146 PE=2 SV=1	gi|685257828|ref|XP_009128014.1| PREDICTED: uncharacterized protein At4g30180 [Brassica rapa]
Bra011179	95.5114	156.931	34.0922	0.217244	-2.20261	6.55049e-11	2.06063e-08	Down Regulation	A01	3462998	3464040	+	849	Bra011179	GO:0004553;GO:0042546;GO:0048046;GO:0005618;GO:0016762;GO:0071555;GO:0010411	K08235	virNOG29810;virNOG07037	GR	sp|P24806|XTH24_ARATH Xyloglucan endotransglucosylase/hydrolase protein 24 OS=Arabidopsis thaliana GN=XTH24 PE=1 SV=2	gi|685257816|ref|XP_009127941.1| PREDICTED: xyloglucan endotransglucosylase/hydrolase protein 24 [Brassica rapa] &gt;gi|923505906|ref|XP_013687764.1| PREDICTED: xyloglucan endotransglucosylase/hydrolase protein 24-like isoform X1 [Brassica napus] &gt;gi|923505914|ref|XP_013688107.1| PREDICTED: xyloglucan endotransglucosylase/hydrolase protein 24-like [Brassica napus] &gt;gi|674904780|emb|CDY28174…
Bra011189	130.733	187.494	73.9727	0.394534	-1.34178	2.75178e-06	0.000260397	Down Regulation	A01	3413144	3414541	-	1398	Bra011189	GO:0016021;GO:0008270	-	virNOG07726	O	sp|Q940Q4|ATL13_ARATH RING-H2 finger protein ATL13 OS=Arabidopsis thaliana GN=ATL13 PE=2 SV=2	gi|685257798|ref|XP_009127847.1| PREDICTED: RING-H2 finger protein ATL13-like [Brassica rapa]
Bra011201	1586.98	962.677	2211.29	2.29702	1.19976	0.00357239	0.0614183	Up Regulation	A01	3359620	3360837	-	753	Bra011201	-	-	virNOG31856	F	sp|Q9M0A7|GGP1_ARATH Gamma-glutamyl peptidase 1 OS=Arabidopsis thaliana GN=GGP1 PE=1 SV=1	gi|685257779|ref|XP_009127746.1| PREDICTED: putative glutamine amidotransferase-like protein C13C5.04 [Brassica rapa]
Bra011202	207.626	49.1812	366.071	7.44331	2.89594	7.25408e-10	1.66643e-07	Up Regulation	A01	3352245	3354095	+	420	Bra011202	-	-	KOG0987	D	-	gi|674888003|emb|CDY44661.1| BnaA08g06790D [Brassica napus]
Bra011209	20.9989	10.3409	31.6568	3.06131	1.61415	0.0234379	0.199855	Up Regulation	A01	3323640	3324167	-	228	Bra011209	GO:0016021	-	virNOG24626;virNOG25321	R	sp|Q9SUI0|RC24_ARATH UPF0057 membrane protein At4g30660 OS=Arabidopsis thaliana GN=At4g30660 PE=3 SV=1	gi|685257763|ref|XP_009127669.1| PREDICTED: UPF0057 membrane protein At4g30660-like [Brassica rapa] &gt;gi|923505992|ref|XP_013689952.1| PREDICTED: UPF0057 membrane protein At4g30660-like [Brassica napus] &gt;gi|674904807|emb|CDY28201.1| BnaA01g06480D [Brassica napus] &gt;gi|674964221|emb|CDX68683.1| BnaC01g07700D [Brassica napus]
Bra011212	26.4739	14.6889	38.2589	2.60461	1.38107	0.0137896	0.143607	Up Regulation	A01	3299574	3301925	+	2352	Bra011212	GO:0008270	-	virNOG15478	R	sp|Q9SUH6|PP341_ARATH Pentatricopeptide repeat-containing protein At4g30700 OS=Arabidopsis thaliana GN=DYW9 PE=2 SV=1	gi|685257755|ref|XP_009127635.1| PREDICTED: pentatricopeptide repeat-containing protein At4g30700-like [Brassica rapa]
Bra011214	198.001	96.0829	299.919	3.12146	1.64222	0.000128522	0.00558176	Up Regulation	A01	3288375	3289140	-	513	Bra011214	-	-	virNOG03571	S	-	gi|674904813|emb|CDY28207.1| BnaA01g06420D [Brassica napus]
Bra011215	200.348	101.106	299.59	2.96312	1.56712	0.00721941	0.0962165	Up Regulation	A01	3285872	3286570	+	699	Bra011215	GO:0008270	K11982	KOG0800;virNOG13805	O	sp|Q6AVN2|SIRP1_ORYSJ E3 ubiquitin-protein ligase SIRP1 OS=Oryza sativa subsp. japonica GN=SIRP1 PE=1 SV=1	gi|685257748|ref|XP_009127594.1| PREDICTED: E3 ubiquitin-protein ligase RING1-like [Brassica rapa] &gt;gi|923506012|ref|XP_013690417.1| PREDICTED: E3 ubiquitin-protein ligase RING1-like [Brassica napus] &gt;gi|674904814|emb|CDY28208.1| BnaA01g06410D [Brassica napus]
Bra011216	336.659	151.375	521.943	3.44803	1.78577	4.66357e-05	0.00247481	Up Regulation	A01	3279691	3280913	+	993	Bra011216	-	-	-	-	-	gi|685257742|ref|XP_009127571.1| PREDICTED: uncharacterized protein LOC103852415 isoform X1 [Brassica rapa]
Bra011218	312.1	207.289	416.911	2.01125	1.00809	0.00364946	0.0622834	Up Regulation	A01	3260760	3263480	+	1644	Bra011218	-	K03260	NOG36792;KOG0401;virNOG06429	J	sp|O82233|IF4G2_ARATH Eukaryotic translation initiation factor isoform 4G-2 OS=Arabidopsis thaliana GN=EIF(ISO)4G2 PE=1 SV=1	gi|685258281|ref|XP_009130188.1| PREDICTED: LOW QUALITY PROTEIN: eukaryotic translation initiation factor isoform 4G-2 [Brassica rapa]
Bra011241	16.5037	26.4833	6.52401	0.246344	-2.02125	0.00810397	0.103389	Down Regulation	A01	3126538	3128731	-	1638	Bra011241	GO:0006950;GO:0005516	-	virNOG09713;euNOG11700	S	sp|F4JR57|CB60F_ARATH Calmodulin-binding protein 60 F OS=Arabidopsis thaliana GN=CBP60F PE=2 SV=1	gi|685257686|ref|XP_009127315.1| PREDICTED: uncharacterized protein LOC103852153 isoform X1 [Brassica rapa]
Bra011247	222.742	108.572	336.913	3.10313	1.63373	0.000197505	0.00775615	Up Regulation	A01	3096953	3099501	-	2178	Bra011247	GO:0006468;GO:0005524;GO:0030247;GO:0004674;GO:0016021	-	virNOG31623;virNOG06535;KOG1187	T	sp|Q0WNY5|WAKLN_ARATH Wall-associated receptor kinase-like 18 OS=Arabidopsis thaliana GN=WAKL18 PE=2 SV=1	gi|923520699|ref|XP_013667426.1| PREDICTED: wall-associated receptor kinase-like 18 [Brassica napus]
Bra011248	90.7051	162.535	18.875	0.116128	-3.10621	1.06298e-07	1.51595e-05	Down Regulation	A01	3093825	3094672	+	588	Bra011248	GO:0016021	-	virNOG18147	S	-	gi|685257674|ref|XP_009127223.1| PREDICTED: uncharacterized protein LOC103852081 [Brassica rapa] &gt;gi|674904851|emb|CDY28245.1| BnaA01g06040D [Brassica napus]
Bra011263	430.255	254.126	606.384	2.38615	1.25469	1.04083e-05	0.000757164	Up Regulation	A01	3029845	3030999	-	534	Bra011263	-	-	virNOG23072	S	-	gi|685257636|ref|XP_009127045.1| PREDICTED: selenoprotein H isoform X1 [Brassica rapa]
Bra011265	17.6327	35.2653	0	0	/	1.67026e-10	4.74164e-08	Down Regulation	A01	3024216	3026616	-	582	Bra011265	-	-	virNOG22237	S	sp|Q5Q0B3|FLP1_ARATH Flowering-promoting factor 1-like protein 1 OS=Arabidopsis thaliana GN=FLP1 PE=2 SV=2	gi|685257634|ref|XP_009127035.1| PREDICTED: flowering-promoting factor 1-like protein 1 [Brassica rapa] &gt;gi|685257640|ref|XP_009127059.1| PREDICTED: flowering-promoting factor 1-like protein 1 [Brassica rapa] &gt;gi|923677408|ref|XP_013652520.1| PREDICTED: flowering-promoting factor 1-like protein 1 [Brassica napus] &gt;gi|674904869|emb|CDY28263.1| BnaA01g05860D [Brassica napus]
Bra011266	65.4049	0.354261	130.456	368.247	8.52453	4.66521e-32	3.258e-28	Up Regulation	A01	3011046	3011249	-	204	Bra011266	GO:0016021	-	-	-	-	gi|674904868|emb|CDY28262.1| BnaA01g05870D [Brassica napus]
Bra011276	19.4717	9.75131	29.192	2.99365	1.5819	0.0211957	0.187988	Up Regulation	A01	2971407	2973136	-	1224	Bra011276	GO:0004497;GO:0016705;GO:0020037;GO:0016021;GO:0005506;GO:0055114	-	COG2124;virNOG13088	Q	sp|O65788|C71B2_ARATH Cytochrome P450 71B2 OS=Arabidopsis thaliana GN=CYP71B2 PE=2 SV=2	gi|923669574|ref|XP_013650201.1| PREDICTED: cytochrome P450 71B2-like isoform X1 [Brassica napus]
Bra011285	102.932	60.9662	144.898	2.3767	1.24896	0.00175734	0.0375547	Up Regulation	A01	2915978	2923417	-	2964	Bra011285	GO:0006355;GO:0005634;GO:0003677	-	virNOG30033;virNOG33585	K	sp|O65098|REM1_BRAOB B3 domain-containing protein REM1 OS=Brassica oleracea var. botrytis GN=REM1 PE=2 SV=1	gi|685257589|ref|XP_009126818.1| PREDICTED: B3 domain-containing protein REM1 [Brassica rapa]
Bra011286	119.529	65.5399	173.518	2.64751	1.40463	8.3902e-05	0.00395542	Up Regulation	A01	2913422	2915138	+	1290	Bra011286	GO:0003677;GO:0005634;GO:0006355	-	virNOG33585;virNOG11319	K	sp|Q8VZQ9|REM3_ARATH B3 domain-containing protein REM3 OS=Arabidopsis thaliana GN=REM3 PE=2 SV=1	gi|685257584|ref|XP_009126794.1| PREDICTED: B3 domain-containing protein REM3-like isoform X1 [Brassica rapa]
Bra011299	44.5548	15.1154	73.9942	4.8953	2.2914	0.0015003	0.0333891	Up Regulation	A01	2868582	2869908	-	954	Bra011299	GO:0043565;GO:0006355;GO:0003700	-	virNOG04519;virNOG08510	KS	sp|Q9C5T4|WRK18_ARATH WRKY transcription factor 18 OS=Arabidopsis thaliana GN=WRKY18 PE=1 SV=2	gi|687568867|ref|NP_001288822.1| WRKY transcription factor 18 [Brassica rapa] &gt;gi|562776684|gb|AHB33826.1| WRKY transcription factor 18 [Brassica rapa]
Bra011309	2.99646	5.99293	0	0	/	0.027894	0.222172	Down Regulation	A01	2816841	2818120	+	711	Bra011309	-	-	virNOG31069	R	sp|Q9SIU9|Y2262_ARATH UPF0725 protein At2g20620 OS=Arabidopsis thaliana GN=At2g20620 PE=2 SV=1	gi|674862766|emb|CDY68778.1| BnaAnng28380D [Brassica napus]
Bra011325	443.88	659.796	227.965	0.345509	-1.53321	8.48637e-05	0.00398825	Down Regulation	A01	2723472	2727532	+	1098	Bra011325	GO:0016021;GO:0016192	K08515	virNOG03877;COG5143	U	sp|O49377|VA711_ARATH Vesicle-associated membrane protein 711 OS=Arabidopsis thaliana GN=VAMP711 PE=1 SV=2	gi|685257491|ref|XP_009126340.1| PREDICTED: vesicle-associated membrane protein 711-like [Brassica rapa] &gt;gi|923505194|ref|XP_013666334.1| PREDICTED: vesicle-associated membrane protein 711-like [Brassica napus] &gt;gi|674957832|emb|CDX75224.1| BnaA01g04780D [Brassica napus]
Bra011332	33.384	18.7929	47.9751	2.55283	1.3521	0.0327671	0.245318	Up Regulation	A01	2693703	2694739	-	696	Bra011332	GO:0006355;GO:0009734;GO:0005634	K14484	virNOG22916;virNOG06586	KF	sp|Q93WC4|IAA29_ARATH Auxin-responsive protein IAA29 OS=Arabidopsis thaliana GN=IAA29 PE=1 SV=2	gi|685257469|ref|XP_009126243.1| PREDICTED: auxin-responsive protein IAA29 isoform X1 [Brassica rapa] &gt;gi|674957839|emb|CDX75231.1| BnaA01g04710D [Brassica napus]
Bra011334	24.7291	12.1169	37.3414	3.08177	1.62376	0.00735505	0.0971686	Up Regulation	A01	2687565	2688686	+	1122	Bra011334	GO:0008375;GO:0016021	-	virNOG14547;euNOG11402	R	-	gi|685257465|ref|XP_009126222.1| PREDICTED: uncharacterized protein LOC103851139 [Brassica rapa]
Bra011335	389.517	251.617	527.417	2.09611	1.06771	0.00257649	0.0495135	Up Regulation	A01	2684701	2685967	-	798	Bra011335	GO:0003712;GO:0006355	-	virNOG19056	S	-	gi|685257463|ref|XP_009126211.1| PREDICTED: uncharacterized protein LOC103851128 [Brassica rapa]
Bra011353	245.83	491.66	0	0	/	0.0260281	0.213227	Down Regulation	A01	2596941	2598905	-	1365	Bra011353	-	-	virNOG15307	S	sp|Q9SVM9|CER26_ARATH Protein ECERIFERUM 26 OS=Arabidopsis thaliana GN=CER26 PE=2 SV=1	gi|685257397|ref|XP_009125885.1| PREDICTED: protein ECERIFERUM 26 [Brassica rapa]
Bra011363	30.2793	51.0252	9.53344	0.186838	-2.42014	0.00634639	0.0882897	Down Regulation	A01	2545979	2547458	+	1116	Bra011363	-	-	virNOG05922;KOG0619;virNOG35718	STR	-	gi|685257370|ref|XP_009125758.1| PREDICTED: uncharacterized protein LOC103850720 isoform X1 [Brassica rapa]
Bra011371	89.5275	44.9311	134.124	2.9851	1.57778	2.20698e-06	0.00021831	Up Regulation	A01	2500861	2502513	+	846	Bra011371	GO:0016021	-	virNOG11839;euNOG21758	S	-	gi|685257340|ref|XP_009125616.1| PREDICTED: uncharacterized protein LOC103850595 [Brassica rapa]
Bra011372	365.037	503.204	226.871	0.450852	-1.14927	1.75146e-05	0.00115583	Down Regulation	A01	2487725	2499900	-	6900	Bra011372	-	K02349	virNOG06449	R	sp|Q588V7|TEB_ARATH Helicase and polymerase-containing protein TEBICHI OS=Arabidopsis thaliana GN=TEB PE=2 SV=1	gi|685257336|ref|XP_009125595.1| PREDICTED: helicase and polymerase-containing protein TEBICHI [Brassica rapa]
Bra011374	339.243	179.64	498.846	2.77691	1.47348	0.000234246	0.00886177	Up Regulation	A01	2483589	2485192	-	1089	Bra011374	GO:0016021;GO:0004674;GO:0006468;GO:0005524	-	COG0515;virNOG01918;virNOG28320	T	sp|O65530|PEK14_ARATH Proline-rich receptor-like protein kinase PERK14 OS=Arabidopsis thaliana GN=PERK14 PE=2 SV=1	gi|685257334|ref|XP_009125584.1| PREDICTED: proline-rich receptor-like protein kinase PERK14 [Brassica rapa]
Bra011377	34.3291	53.6849	14.9733	0.27891	-1.84213	0.000435757	0.0136832	Down Regulation	A01	2466259	2466997	+	513	Bra011377	GO:0016021	-	virNOG05378	S	-	gi|685257323|ref|XP_009125520.1| PREDICTED: uncharacterized protein LOC103850510 [Brassica rapa]
Bra011379	4.40916	8.81831	0	0	/	0.0044174	0.0710305	Down Regulation	A01	2453459	2454568	-	1110	Bra011379	-	-	-	-	sp|Q9LUM6|FB157_ARATH F-box protein At3g17710 OS=Arabidopsis thaliana GN=At3g17710 PE=2 SV=1	gi|685257317|ref|XP_009125483.1| PREDICTED: F-box protein At3g17710-like [Brassica rapa]
Bra011380	5.67622	10.4373	0.915122	0.0876778	-3.51164	0.0203886	0.183345	Down Regulation	A01	2444510	2445649	-	870	Bra011380	-	-	-	-	-	gi|674957892|emb|CDX75284.1| BnaA01g04180D [Brassica napus]
Bra011381	18.0202	28.6089	7.43156	0.259764	-1.94473	0.00622463	0.0872028	Down Regulation	A01	2442057	2444107	-	870	Bra011381	-	-	virNOG20968;KOG2536;virNOG18853	SC	-	gi|674957893|emb|CDX75285.1| BnaA01g04170D [Brassica napus]
Bra011403	286.986	159.898	414.074	2.58962	1.37274	0.00383249	0.0646409	Up Regulation	A01	2324138	2325816	+	1401	Bra011403	GO:0003677;GO:0005634;GO:0006355	-	virNOG04115	K	sp|P48731|ATH1_ARATH Homeobox protein ATH1 OS=Arabidopsis thaliana GN=ATH1 PE=1 SV=1	gi|685257256|ref|XP_009125187.1| PREDICTED: homeobox protein ATH1 [Brassica rapa] &gt;gi|685257258|ref|XP_009125194.1| PREDICTED: homeobox protein ATH1 [Brassica rapa]
Bra011415	7.62632	0.366369	14.8863	40.6319	5.34454	0.000518842	0.0155777	Up Regulation	A01	2267882	2270641	+	2007	Bra011415	-	K10395	KOG0244;virNOG11432	Z	sp|F4K0J3|KN4C_ARATH Kinesin-like protein KIN-4C OS=Arabidopsis thaliana GN=KIN4C PE=2 SV=2	gi|922409869|ref|XP_013623062.1| PREDICTED: kinesin-like protein FRA1 [Brassica oleracea var. oleracea]
Bra011456	258.747	345.817	171.677	0.496438	-1.01031	0.00339762	0.059319	Down Regulation	A01	2095435	2096660	+	591	Bra011456	-	-	virNOG18232	S	-	gi|674957976|emb|CDX75368.1| BnaA01g03340D [Brassica napus]
Bra011475	726.815	1080.97	372.658	0.344743	-1.53641	0.0397773	0.273468	Down Regulation	A01	2032183	2033673	+	1206	Bra011475	GO:0006979;GO:0005576;GO:0004601;GO:0098869;GO:0055114;GO:0042744;GO:0046872;GO:0020037	K00430	virNOG02901;euNOG06666	R	sp|O81755|PER48_ARATH Putative Peroxidase 48 OS=Arabidopsis thaliana GN=PER48 PE=3 SV=3	gi|685257064|ref|XP_009119029.1| PREDICTED: putative Peroxidase 48 [Brassica rapa]
Bra011496	21.1603	10.3335	31.9871	3.09549	1.63017	0.013236	0.140605	Up Regulation	A01	1938685	1940306	+	1488	Bra011496	GO:0008152;GO:0016758	-	virNOG32736	GC	sp|Q8VZE9|U73B1_ARATH UDP-glycosyltransferase 73B1 OS=Arabidopsis thaliana GN=UGT73B1 PE=2 SV=1	gi|685257008|ref|XP_009116435.1| PREDICTED: UDP-glycosyltransferase 73B1 [Brassica rapa] &gt;gi|685257012|ref|XP_009116653.1| PREDICTED: UDP-glycosyltransferase 73B1-like [Brassica rapa]
Bra011506	1143.82	727.697	1559.94	2.14367	1.10008	0.00694394	0.0939073	Up Regulation	A01	1906310	1909509	+	1866	Bra011506	GO:0051287;GO:0004617;GO:0055114;GO:0016597;GO:0006564	K00058	virNOG03093	E	sp|O49485|SERA1_ARATH D-3-phosphoglycerate dehydrogenase 1, chloroplastic OS=Arabidopsis thaliana GN=PGDH1 PE=1 SV=1	gi|674964572|emb|CDX69034.1| BnaC01g04190D [Brassica napus]
Bra011528	67.7512	32.2916	103.211	3.19621	1.67636	2.40165e-05	0.00147383	Up Regulation	A01	1815546	1816261	-	474	Bra011528	GO:0003676;GO:0000166	-	KOG0118;virNOG13522	A	sp|Q39061|CP33_ARATH RNA-binding protein CP33, chloroplastic OS=Arabidopsis thaliana GN=CP33 PE=2 SV=1	gi|674890347|emb|CDY42403.1| BnaA08g00110D [Brassica napus]
Bra011552	40.0746	57.666	22.4832	0.389887	-1.35887	0.00466483	0.0734521	Down Regulation	A01	1712476	1713376	-	822	Bra011552	GO:0005634;GO:0003700;GO:0045893;GO:0043565;GO:0008270	-	virNOG28006	K	sp|Q8L4M6|GATA3_ARATH GATA transcription factor 3 OS=Arabidopsis thaliana GN=GATA3 PE=2 SV=2	gi|685256865|ref|XP_009110008.1| PREDICTED: GATA transcription factor 3 [Brassica rapa] &gt;gi|685256867|ref|XP_009110050.1| PREDICTED: GATA transcription factor 3 [Brassica rapa] &gt;gi|685256869|ref|XP_009110121.1| PREDICTED: GATA transcription factor 3 [Brassica rapa] &gt;gi|685256871|ref|XP_009110185.1| PREDICTED: GATA transcription factor 3 [Brassica rapa] &gt;gi|923504601|ref|XP_013648406.1…
Bra011555	56.9475	3.17965	110.715	34.82	5.12184	0.000317337	0.0109819	Up Regulation	A01	1698882	1704489	+	2013	Bra011555	GO:0006527;GO:0008295;GO:0008792	K01583	virNOG03316;COG1166	E	sp|O23141|SPE2_ARATH Arginine decarboxylase 2 OS=Arabidopsis thaliana GN=SPE2 PE=2 SV=1	gi|674958065|emb|CDX75457.1| BnaA01g02450D [Brassica napus]
Bra011559	32.9941	45.312	20.6761	0.456305	-1.13193	0.0291031	0.228109	Down Regulation	A01	1686936	1687367	-	432	Bra011559	GO:0009733	K14488	virNOG34234;virNOG24456	S	sp|O65695|SAU50_ARATH Auxin-responsive protein SAUR50 OS=Arabidopsis thaliana GN=SAUR50 PE=1 SV=1	gi|685256852|ref|XP_009109163.1| PREDICTED: uncharacterized protein LOC103834796 [Brassica rapa] &gt;gi|923923829|ref|XP_013731030.1| PREDICTED: auxin-responsive protein SAUR72-like [Brassica napus]
Bra011566	4136.64	8159.41	113.869	0.0139555	-6.16302	0.000419779	0.0133984	Down Regulation	A01	1651763	1653115	-	1179	Bra011566	GO:0009058;GO:0016747	-	virNOG08580	R	sp|Q8LDM2|PKSB_ARATH Type III polyketide synthase B OS=Arabidopsis thaliana GN=PKSB PE=1 SV=1	gi|685256830|ref|XP_009108194.1| PREDICTED: chalcone synthase-like [Brassica rapa]
Bra011576	214.468	315.999	112.937	0.357396	-1.4844	0.0158449	0.155764	Down Regulation	A01	1611715	1612791	+	864	Bra011576	-	K09422	virNOG01797;virNOG08225	K	sp|O49608|MYB32_ARATH Transcription factor MYB32 OS=Arabidopsis thaliana GN=MYB32 PE=2 SV=1	gi|685256811|ref|XP_009107363.1| PREDICTED: transcription factor MYB32-like [Brassica rapa]
Bra011587	7.16405	14.0231	0.305041	0.0217528	-5.52266	0.0146132	0.148333	Down Regulation	A01	1533342	1536407	-	1857	Bra011587	-	-	virNOG27886;KOG1072	R	sp|O49618|FBK94_ARATH Putative F-box/kelch-repeat protein At4g35120 OS=Arabidopsis thaliana GN=At4g35120 PE=4 SV=1	gi|674879494|emb|CDY52646.1| BnaAnng11610D [Brassica napus]
Bra011590	42.0282	8.43984	75.6166	8.95949	3.16342	9.41874e-10	2.08154e-07	Up Regulation	A01	1524234	1526115	+	1443	Bra011590	GO:0016021	-	virNOG27875;KOG1303	E	sp|Q84WE9|LHTL7_ARATH Lysine histidine transporter-like 7 OS=Arabidopsis thaliana GN=At4g35180 PE=2 SV=2	gi|685256761|ref|XP_009105143.1| PREDICTED: lysine histidine transporter-like 7 [Brassica rapa]
Bra011606	51.0481	74.6858	27.4103	0.367008	-1.44612	0.000772213	0.0207576	Down Regulation	A01	1437368	1437793	+	426	Bra011606	-	-	virNOG20537;virNOG35556;virNOG22202	S	-	gi|685256714|ref|XP_009102917.1| PREDICTED: uncharacterized protein LOC103828983 [Brassica rapa] &gt;gi|923520202|ref|XP_013665720.1| PREDICTED: uncharacterized protein LOC106370211 [Brassica napus] &gt;gi|674958102|emb|CDX75494.1| BnaA01g02080D [Brassica napus]
Bra011614	132.16	241.708	22.6116	0.0935494	-3.41813	0.0101761	0.119479	Down Regulation	A01	1408464	1410166	-	1149	Bra011614	-	-	virNOG04143;virNOG20444;euNOG45043	R	sp|Q9LV26|FBL45_ARATH Putative F-box/LRR-repeat protein At3g18150 OS=Arabidopsis thaliana GN=At3g18150 PE=4 SV=2	gi|923516653|ref|XP_013649533.1| PREDICTED: putative F-box/LRR-repeat protein At3g18150 [Brassica napus]
Bra011626	98.7811	59.2291	138.333	2.33556	1.22377	0.000155499	0.00645625	Up Regulation	A01	1358958	1361016	-	981	Bra011626	-	-	virNOG16784	K	sp|O81791|RKD5_ARATH Protein RKD5 OS=Arabidopsis thaliana GN=RKD5 PE=3 SV=1	gi|685256662|ref|XP_009151519.1| PREDICTED: protein RKD5 [Brassica rapa]
Bra011640	2.72587	5.45175	0	0	/	0.0374791	0.264938	Down Regulation	A01	1303932	1306744	-	573	Bra011640	-	K00472	KOG1591	E	sp|Q9SZT0|P4H11_ARATH Probable prolyl 4-hydroxylase 11 OS=Arabidopsis thaliana GN=P4H11 PE=3 SV=1	gi|674958137|emb|CDX75529.1| BnaA01g01730D [Brassica napus]
Bra011648	134.302	48.6042	220	4.52637	2.17835	0.0186807	0.173205	Up Regulation	A01	1266338	1267126	-	789	Bra011648	-	-	NOG152953;virNOG24444;virNOG25129	K	sp|Q84JK2|FD_ARATH Protein FD OS=Arabidopsis thaliana GN=FD PE=1 SV=1	gi|685256602|ref|XP_009148866.1| PREDICTED: protein FD-like [Brassica rapa]
Bra011660	50.2909	90.8128	9.76902	0.107573	-3.21661	0.048595	0.307142	Down Regulation	A01	1208222	1210112	+	1395	Bra011660	GO:0055114;GO:0016491	-	virNOG04630	S	sp|Q66JG8|ALKB5_XENTR RNA demethylase ALKBH5 OS=Xenopus tropicalis GN=alkbh5 PE=2 SV=1	gi|685256569|ref|XP_009147305.1| PREDICTED: RNA demethylase ALKBH5 [Brassica rapa]
Bra011663	88.9394	55.1557	122.723	2.22503	1.15383	0.00063364	0.0180028	Up Regulation	A01	1191953	1195366	+	2436	Bra011663	-	-	virNOG09680;virNOG32827;NOG127945	S	sp|O65649|FPP5_ARATH Filament-like plant protein 5 OS=Arabidopsis thaliana GN=FPP5 PE=2 SV=2	gi|685256561|ref|XP_009146917.1| PREDICTED: filament-like plant protein 5 [Brassica rapa]
Bra011681	22.9493	37.0061	8.89249	0.240298	-2.0571	0.00184206	0.0388178	Down Regulation	A01	1076913	1078143	+	996	Bra011681	GO:0020037;GO:0046872;GO:0042744;GO:0055114;GO:0098869;GO:0004601;GO:0006979;GO:0005576	K00430	virNOG06957;virNOG28265;virNOG30518	QG	sp|O23237|PER49_ARATH Peroxidase 49 OS=Arabidopsis thaliana GN=PER49 PE=2 SV=2	gi|685256510|ref|XP_009144604.1| PREDICTED: peroxidase 49-like [Brassica rapa]
Bra011683	49.1582	80.0914	18.2249	0.227552	-2.13573	0.00854428	0.107243	Down Regulation	A01	1066963	1072287	+	2172	Bra011683	-	-	virNOG06957;virNOG07653	GI	sp|Q94A34|SFH12_ARATH Phosphatidylinositol/phosphatidylcholine transfer protein SFH12 OS=Arabidopsis thaliana GN=SFH12 PE=2 SV=1	gi|674958184|emb|CDX75576.1| BnaA01g01260D [Brassica napus]
Bra011690	57.6554	29.4882	85.8226	2.91041	1.54122	0.0376909	0.26563	Up Regulation	A01	1038663	1041058	+	2148	Bra011690	GO:0004842;GO:0016567	-	virNOG04897;virNOG32853	TS	sp|O23225|PUB5_ARATH U-box domain-containing protein 5 OS=Arabidopsis thaliana GN=PUB5 PE=3 SV=3	gi|685256494|ref|XP_009143836.1| PREDICTED: U-box domain-containing protein 5-like [Brassica rapa]
Bra011730	15.22	27.7676	2.67248	0.0962447	-3.37715	0.0429441	0.28567	Down Regulation	A01	845421	847871	-	1227	Bra011730	-	-	virNOG08712;virNOG17087;virNOG08833	I	sp|O23179|PLP1_ARATH Patatin-like protein 1 OS=Arabidopsis thaliana GN=PLP1 PE=1 SV=2	gi|685256397|ref|XP_009139351.1| PREDICTED: patatin-like protein 1 isoform X1 [Brassica rapa] &gt;gi|923520057|ref|XP_013665264.1| PREDICTED: patatin-like protein 1 [Brassica napus]
Bra011731	396.084	791.864	0.305041	0.000385219	-11.342	1.03926e-11	3.86051e-09	Down Regulation	A01	841146	843506	-	1218	Bra011731	GO:0016042;GO:0016787	-	virNOG08712;virNOG17087;virNOG08833	I	sp|O23179|PLP1_ARATH Patatin-like protein 1 OS=Arabidopsis thaliana GN=PLP1 PE=1 SV=2	gi|685256395|ref|XP_009139287.1| PREDICTED: patatin-like protein 1 [Brassica rapa] &gt;gi|923520060|ref|XP_013665272.1| PREDICTED: patatin-like protein 1 [Brassica napus] &gt;gi|674958228|emb|CDX75620.1| BnaA01g00820D [Brassica napus]
Bra011735	292.448	392.338	192.558	0.490796	-1.0268	0.00643514	0.0889376	Down Regulation	A01	827942	828942	+	858	Bra011735	GO:0043565;GO:0006355;GO:0005634;GO:0003700	K09419	virNOG17082	K	sp|Q96320|HSFB1_ARATH Heat stress transcription factor B-1 OS=Arabidopsis thaliana GN=HSFB1 PE=2 SV=2	gi|685256385|ref|XP_009138768.1| PREDICTED: heat stress transcription factor B-1 [Brassica rapa] &gt;gi|674853815|emb|CDY71121.1| BnaAnng36200D [Brassica napus]
Bra011759	1499.33	282.18	2716.48	9.62674	3.26705	2.36299e-07	3.07876e-05	Up Regulation	A01	698003	699756	-	1506	Bra011759	GO:0020037;GO:0004497;GO:0016705;GO:0055114;GO:0005506	K00517	virNOG32595;virNOG32917	Q	sp|Q9SZU1|C81F4_ARATH Cytochrome P450 81F4 OS=Arabidopsis thaliana GN=CYP81F4 PE=1 SV=1	gi|985482305|ref|NP_001306250.1| cytochrome P450 81F1-like [Brassica rapa] &gt;gi|923520084|ref|XP_013665319.1| PREDICTED: cytochrome P450 81F1-like [Brassica napus] &gt;gi|572388657|gb|AHF51975.1| CYP81F4-1 [Brassica rapa]
Bra011761	78.7961	109.61	47.9819	0.43775	-1.19182	0.0318079	0.240769	Down Regulation	A01	689019	690694	-	1497	Bra011761	GO:0055114;GO:0005506;GO:0020037;GO:0004497;GO:0016705	K00517	COG2124;virNOG27920;virNOG32595	Q	sp|O65790|C81F1_ARATH Cytochrome P450 81F1 OS=Arabidopsis thaliana GN=CYP81F1 PE=2 SV=2	gi|685256336|ref|XP_009136438.1| PREDICTED: cytochrome P450 81F1-like [Brassica rapa]
Bra011766	33.9958	47.8323	20.1592	0.421457	-1.24654	0.0155983	0.154161	Down Regulation	A01	667142	670549	+	1587	Bra011766	-	-	virNOG22529	S	-	gi|674958264|emb|CDX75656.1| BnaA01g00460D [Brassica napus]
Bra011791	30.2293	54.6627	5.79577	0.106028	-3.23749	0.00730256	0.0968962	Down Regulation	A01	489091	490471	+	996	Bra011791	-	K15193	virNOG14135;virNOG04010	S	-	gi|685256263|ref|XP_009132531.1| PREDICTED: uncharacterized protein LOC103857094 [Brassica rapa] &gt;gi|923517515|ref|XP_013653109.1| PREDICTED: uncharacterized protein LOC106357927 [Brassica napus] &gt;gi|674958288|emb|CDX75680.1| BnaA01g00220D [Brassica napus]
Bra011796	1936.39	2589.89	1282.88	0.495343	-1.0135	1.30973e-07	1.82932e-05	Down Regulation	A01	471696	474436	+	1554	Bra011796	GO:0004372;GO:0006563;GO:0035999;GO:0030170;GO:0006544	K00600	virNOG01873	E	sp|Q9SZJ5|GLYM1_ARATH Serine hydroxymethyltransferase 1, mitochondrial OS=Arabidopsis thaliana GN=SHM1 PE=1 SV=1	gi|685256253|ref|XP_009132042.1| PREDICTED: serine hydroxymethyltransferase 1, mitochondrial-like [Brassica rapa]
Bra011800	41.0929	64.079	18.1068	0.28257	-1.82332	0.000187239	0.0074635	Down Regulation	A01	446168	446896	-	729	Bra011800	GO:0005634;GO:0003677;GO:0045893;GO:0010227	-	virNOG11821;virNOG30541	KR	sp|Q84K52|DOF47_ARATH Dof zinc finger protein DOF4.7 OS=Arabidopsis thaliana GN=DOF4.7 PE=1 SV=1	gi|685256245|ref|XP_009131626.1| PREDICTED: dof zinc finger protein DOF4.7 [Brassica rapa]
Bra011802	52.7552	104.162	1.34841	0.0129453	-6.27142	0.00351587	0.0608663	Down Regulation	A01	440202	443720	+	1995	Bra011802	GO:0003824;GO:0005975;GO:0030246	K18195	NOG12967;virNOG29374	SR	sp|Q8RJP2|RHIE_DICD3 Rhamnogalacturonate lyase OS=Dickeya dadantii (strain 3937) GN=rhiE PE=1 SV=1	gi|685256241|ref|XP_009131413.1| PREDICTED: rhamnogalacturonate lyase B [Brassica rapa]
Bra011814	187.09	288.089	86.0921	0.298839	-1.74256	0.0311617	0.237941	Down Regulation	A01	403098	404762	-	1665	Bra011814	-	-	euNOG08122;virNOG07848	S	-	gi|685256211|ref|XP_009129984.1| PREDICTED: calponin homology domain-containing protein DDB_G0272472 [Brassica rapa]
Bra011821	2797.88	506.294	5089.46	10.0524	3.32947	2.29619e-08	3.782e-06	Up Regulation	A01	374137	375874	+	1554	Bra011821	GO:0005506;GO:0055114;GO:0004497;GO:0016705;GO:0020037;GO:0016021	K11812	virNOG03590;COG2124	Q	sp|O81345|C79B1_SINAL Cytochrome P450 79B1 OS=Sinapis alba GN=CYP79B1 PE=2 SV=1	gi|685256191|ref|XP_009129057.1| PREDICTED: cytochrome P450 79B1 [Brassica rapa]
Bra011822	198.307	58.454	338.161	5.78507	2.53233	0.0100094	0.118565	Up Regulation	A01	361733	363288	+	882	Bra011822	GO:0000103;GO:0070814;GO:0005524;GO:0004020;GO:0016310	K00860	COG0529;virNOG03249	P	sp|O49196|APK2_ARATH Adenylyl-sulfate kinase 2, chloroplastic OS=Arabidopsis thaliana GN=APK2 PE=1 SV=1	gi|685256189|ref|XP_009128991.1| PREDICTED: adenylyl-sulfate kinase 2, chloroplastic [Brassica rapa]
Bra011834	125.98	22.8796	229.08	10.0124	3.32372	1.77936e-06	0.000179054	Up Regulation	A01	310809	311344	+	453	Bra011834	-	-	-	-	-	gi|674877777|emb|CDY54189.1| BnaCnng26360D [Brassica napus]
Bra011837	2.4847	4.9694	0	0	/	0.0493852	0.310205	Down Regulation	A01	292922	294269	-	810	Bra011837	-	K07152	virNOG09500	C	sp|Q8LAL0|SCO12_ARATH Protein SCO1 homolog 2, mitochondrial OS=Arabidopsis thaliana GN=HCC2 PE=2 SV=1	gi|923520007|ref|XP_013665111.1| PREDICTED: protein SCO1 homolog 2, mitochondrial-like [Brassica napus] &gt;gi|674890794|emb|CDY42002.1| BnaA01g05740D [Brassica napus]
Bra011840	140.349	235.539	45.1598	0.19173	-2.38285	7.49186e-05	0.00362328	Down Regulation	A01	277116	277867	+	477	Bra011840	GO:0005737;GO:0030001;GO:0046872	-	virNOG20485	P	sp|O65657|HIP23_ARATH Heavy metal-associated isoprenylated plant protein 23 OS=Arabidopsis thaliana GN=HIPP23 PE=1 SV=1	gi|685256144|ref|XP_009126827.1| PREDICTED: heavy metal-associated isoprenylated plant protein 26 [Brassica rapa] &gt;gi|923520003|ref|XP_013665095.1| PREDICTED: heavy metal-associated isoprenylated plant protein 26-like [Brassica napus] &gt;gi|674890791|emb|CDY41999.1| BnaA01g05710D [Brassica napus]
Bra011852	4.49024	8.66772	0.312759	0.0360832	-4.79253	0.0142678	0.146401	Down Regulation	A01	225534	226607	-	1074	Bra011852	-	-	virNOG29633;KOG1072	R	sp|Q9SY96|FBK25_ARATH Putative F-box/kelch-repeat protein At1g61540 OS=Arabidopsis thaliana GN=At1g61540 PE=4 SV=1	gi|674890779|emb|CDY41987.1| BnaA01g05590D [Brassica napus]
Bra011861	49.3817	19.0959	79.6675	4.17198	2.06073	0.00142832	0.03226	Up Regulation	A01	182416	184570	-	897	Bra011861	GO:0003700;GO:0006355;GO:0043565	-	virNOG21128	K	sp|Q9SVB7|WRK13_ARATH Probable WRKY transcription factor 13 OS=Arabidopsis thaliana GN=WRKY13 PE=2 SV=1	gi|685256099|ref|XP_009121710.1| PREDICTED: probable WRKY transcription factor 13 [Brassica rapa] &gt;gi|923519989|ref|XP_013665053.1| PREDICTED: probable WRKY transcription factor 13 [Brassica napus] &gt;gi|674890770|emb|CDY41978.1| BnaA01g05500D [Brassica napus]
Bra011867	19.3156	38.2941	0.337103	0.00880301	-6.82779	0.0227726	0.196387	Down Regulation	A01	144787	145288	+	426	Bra011867	GO:0016491;GO:0055114;GO:0008270	-	virNOG35660	S	-	gi|685256081|ref|XP_009113224.1| PREDICTED: uncharacterized protein LOC103838228 [Brassica rapa] &gt;gi|923519978|ref|XP_013665037.1| PREDICTED: uncharacterized protein LOC106369422 [Brassica napus] &gt;gi|923812023|ref|XP_013691185.1| PREDICTED: uncharacterized protein LOC106395219 [Brassica napus]
Bra011875	3.96952	7.93904	0	0	/	0.0120442	0.13292	Down Regulation	A01	126624	129212	-	2589	Bra011875	GO:0005524;GO:0006468;GO:0004674;GO:0016021	-	virNOG01525;COG0515	T	sp|Q9T020|Y4391_ARATH Probable receptor-like protein kinase At4g39110 OS=Arabidopsis thaliana GN=At4g39110 PE=3 SV=1	gi|685256048|ref|XP_009150927.1| PREDICTED: probable receptor-like protein kinase At4g39110 [Brassica rapa]
Bra011879	50.8906	19.7155	82.0657	4.1625	2.05745	0.000225799	0.00865472	Up Regulation	A01	108402	111063	-	720	Bra011879	GO:0008270;GO:0005622	-	virNOG20418;virNOG15953	KS	sp|Q0IGM7|BBX20_ARATH B-box zinc finger protein 20 OS=Arabidopsis thaliana GN=BBX20 PE=1 SV=1	gi|685256042|ref|XP_009148051.1| PREDICTED: B-box zinc finger protein 20-like [Brassica rapa]
Bra011880	265.715	149.72	381.711	2.5495	1.35022	1.66485e-07	2.28871e-05	Up Regulation	A01	103695	106639	+	1617	Bra011880	GO:0005739;GO:0042742;GO:0016021;GO:0015238;GO:0031348;GO:0015297;GO:0009697;GO:0006855;GO:0009536	-	virNOG32909;virNOG12634	PR	sp|Q945F0|DTX47_ARATH Protein DETOXIFICATION 47, chloroplastic OS=Arabidopsis thaliana GN=DTX47 PE=2 SV=1	gi|685256039|ref|XP_009146306.1| PREDICTED: enhanced disease susceptibility 5 [Brassica rapa]
Bra011881	408.219	575.832	240.606	0.41784	-1.25898	0.00202352	0.041661	Down Regulation	A01	93465	96379	-	1428	Bra011881	GO:0008810;GO:0030245	K01179	virNOG08541	G	sp|Q93YQ7|GUN24_ARATH Endoglucanase 24 OS=Arabidopsis thaliana GN=At4g39010 PE=2 SV=1	gi|685256037|ref|XP_009145337.1| PREDICTED: endoglucanase 24 [Brassica rapa]
Bra011893	57.1029	97.3733	16.8325	0.172865	-2.53228	3.75669e-07	4.71857e-05	Down Regulation	A01	54494	55634	-	744	Bra011893	-	-	virNOG14867	R	sp|Q9T0I5|PRP4_ARATH Proline-rich protein 4 OS=Arabidopsis thaliana GN=PRP4 PE=2 SV=1	gi|674890737|emb|CDY41945.1| BnaA01g05170D [Brassica napus]
Bra011916	169.296	109.611	228.98	2.08901	1.06282	3.89781e-05	0.00216726	Up Regulation	A07	13586182	13587422	+	936	Bra011916	GO:0032259;GO:0008168;GO:0016021	-	virNOG30601;virNOG32967	R	sp|Q55EX9|Y8948_DICDI Putative methyltransferase DDB_G0268948 OS=Dictyostelium discoideum GN=DDB_G0268948 PE=1 SV=2	gi|685331895|ref|XP_009103727.1| PREDICTED: putative methyltransferase DDB_G0268948 [Brassica rapa]
Bra011922	28.7856	39.9663	17.6048	0.44049	-1.18282	0.0388748	0.270082	Down Regulation	A07	13545506	13545922	-	417	Bra011922	-	-	virNOG35497	S	sp|Q9ZV27|SMR10_ARATH Cyclin-dependent protein kinase inhibitor SMR10 OS=Arabidopsis thaliana GN=SMR10 PE=2 SV=1	gi|685331862|ref|XP_009103717.1| PREDICTED: cyclin-dependent protein kinase inhibitor SMR3-like [Brassica rapa] &gt;gi|923661493|ref|XP_013647692.1| PREDICTED: uncharacterized protein LOC106352620 [Brassica napus]
Bra011939	173.094	112.495	233.694	2.07738	1.05476	4.62481e-05	0.00246548	Up Regulation	A07	13357799	13360106	-	1365	Bra011939	GO:0005634;GO:0003677;GO:0009873;GO:0010228;GO:1905392;GO:0003700;GO:0006355	K09284	euNOG05826;virNOG02276	K	sp|Q9SK03|RAP27_ARATH Ethylene-responsive transcription factor RAP2-7 OS=Arabidopsis thaliana GN=RAP2-7 PE=2 SV=2	gi|685331804|ref|XP_009103697.1| PREDICTED: ethylene-responsive transcription factor RAP2-7 isoform X1 [Brassica rapa] &gt;gi|923682186|ref|XP_013653876.1| PREDICTED: ethylene-responsive transcription factor RAP2-7-like isoform X1 [Brassica napus] &gt;gi|923682193|ref|XP_013653879.1| PREDICTED: ethylene-responsive transcription factor RAP2-7-like isoform X1 [Brassica napus] &gt;gi|674928873|emb|C…
Bra011970	81.3792	132.286	30.4721	0.23035	-2.1181	2.31393e-05	0.00143005	Down Regulation	A07	13091291	13092157	+	867	Bra011970	GO:0046872;GO:0016021;GO:0003676	-	virNOG21115;KOG1721;virNOG23720	KR	sp|Q681X4|ZAT5_ARATH Zinc finger protein ZAT5 OS=Arabidopsis thaliana GN=ZAT5 PE=2 SV=1	gi|685331693|ref|XP_009103654.1| PREDICTED: zinc finger protein ZAT5 [Brassica rapa] &gt;gi|923674841|ref|XP_013651797.1| PREDICTED: zinc finger protein ZAT5-like [Brassica napus]
Bra011978	33.0202	45.3016	20.7387	0.457792	-1.12724	0.035375	0.256699	Down Regulation	A07	13039700	13041232	-	693	Bra011978	GO:0046872;GO:0030001	-	virNOG20082;virNOG34304;KOG1603	P	sp|Q9ZUV1|HIP1_ARATH Heavy metal-associated isoprenylated plant protein 1 OS=Arabidopsis thaliana GN=HIPP01 PE=2 SV=1	gi|685331665|ref|XP_009103643.1| PREDICTED: uncharacterized protein LOC103829705 [Brassica rapa] &gt;gi|923674854|ref|XP_013651801.1| PREDICTED: uncharacterized protein LOC106356615 [Brassica napus]
Bra011996	2.69413	5.38827	0	0	/	0.0427414	0.284981	Down Regulation	A07	12901739	12907150	-	1221	Bra011996	GO:0046872;GO:0016020	-	NOG206955;virNOG30477;KOG1812;virNOG28489	OR	sp|F4KGU4|DEAHC_ARATH ATP-dependent RNA helicase DEAH12, chloroplastic OS=Arabidopsis thaliana GN=At5g10370 PE=3 SV=1	gi|685332154|ref|XP_009103836.1| PREDICTED: uncharacterized protein LOC103829902 [Brassica rapa]
Bra012032	19.0211	27.9626	10.0795	0.360465	-1.47207	0.0333908	0.248205	Down Regulation	A07	12729885	12730349	+	465	Bra012032	-	-	virNOG34551;euNOG31157	S	-	gi|685331507|ref|XP_009103580.1| PREDICTED: uncharacterized protein LOC103829651 [Brassica rapa]
Bra012056	123.191	199.765	46.6169	0.233358	-2.09938	9.38468e-10	2.08154e-07	Down Regulation	A07	12491210	12491929	-	393	Bra012056	-	-	virNOG21889;virNOG24355	P	sp|Q9FKW8|STR18_ARATH Thiosulfate sulfurtransferase 18 OS=Arabidopsis thaliana GN=STR18 PE=1 SV=1	gi|685331431|ref|XP_009103546.1| PREDICTED: thiosulfate sulfurtransferase 18-like [Brassica rapa] &gt;gi|674887388|emb|CDY45211.1| BnaA07g12790D [Brassica napus]
Bra012090	14.2155	23.2056	5.22547	0.225182	-2.15084	0.0103311	0.120811	Down Regulation	A07	12313779	12314936	+	1158	Bra012090	GO:0016021	-	virNOG33100	S	sp|Q9LVR4|U496F_ARATH UPF0496 protein At5g66660 OS=Arabidopsis thaliana GN=At5g66660 PE=2 SV=1	gi|685331304|ref|XP_009103499.1| PREDICTED: UPF0496 protein At5g66670-like [Brassica rapa]
Bra012093	44.428	25.168	63.688	2.53052	1.33943	0.0249288	0.207936	Up Regulation	A07	12283458	12284904	-	675	Bra012093	GO:0006355;GO:0043565;GO:0005634	K09338	KOG0483;virNOG18433	K	sp|Q9LVR0|ATB53_ARATH Homeobox-leucine zipper protein ATHB-53 OS=Arabidopsis thaliana GN=ATHB-53 PE=2 SV=1	gi|685331296|ref|XP_009103496.1| PREDICTED: homeobox-leucine zipper protein ATHB-53 [Brassica rapa] &gt;gi|674857193|emb|CDY70377.1| BnaA07g37510D [Brassica napus]
Bra012121	2.70019	5.40038	0	0	/	0.0425682	0.28426	Down Regulation	A07	12126862	12128094	-	984	Bra012121	GO:0003677;GO:0005634;GO:0006355	-	virNOG25078	K	sp|Q9FGD2|Y5698_ARATH Putative B3 domain-containing protein At5g66980 OS=Arabidopsis thaliana GN=At5g66980 PE=1 SV=1	gi|685331219|ref|XP_009103463.1| PREDICTED: putative B3 domain-containing protein At5g66980 [Brassica rapa] &gt;gi|685331222|ref|XP_009103464.1| PREDICTED: putative B3 domain-containing protein At5g66980 [Brassica rapa]
Bra012151	55.4959	23.0446	87.9472	3.8164	1.93221	0.00283842	0.0529161	Up Regulation	A07	11947420	11949010	+	1428	Bra012151	GO:0005506;GO:0055114;GO:0016705;GO:0004497;GO:0020037	-	virNOG29220	Q	sp|Q9FG65|C81D1_ARATH Cytochrome P450 81D1 OS=Arabidopsis thaliana GN=CYP81D1 PE=2 SV=1	gi|674932032|emb|CDY01418.1| BnaA07g11910D [Brassica napus]
Bra012153	60.845	34.7247	86.9653	2.50442	1.32448	0.000997007	0.0249917	Up Regulation	A07	11924527	11938309	+	1323	Bra012153	GO:0004185;GO:0006508	K16296	virNOG14733;COG2939	OE	sp|O64810|SCP10_ARATH Serine carboxypeptidase-like 10 OS=Arabidopsis thaliana GN=SCPL10 PE=2 SV=1	gi|685331138|ref|XP_009103431.1| PREDICTED: serine carboxypeptidase-like 10 [Brassica rapa] &gt;gi|923680887|ref|XP_013653506.1| PREDICTED: serine carboxypeptidase-like 10 isoform X1 [Brassica napus] &gt;gi|923680890|ref|XP_013653507.1| PREDICTED: serine carboxypeptidase-like 10 isoform X2 [Brassica napus]
Bra012172	34.1681	67.7261	0.610081	0.00900806	-6.79457	0.0104226	0.121514	Down Regulation	A07	11793727	11795433	+	1707	Bra012172	GO:0005524	K15173	virNOG29749;virNOG05011	LK	sp|Q94BR5|CHR28_ARATH Helicase-like transcription factor CHR28 OS=Arabidopsis thaliana GN=CHR28 PE=1 SV=1	gi|685331059|ref|XP_009103400.1| PREDICTED: uncharacterized ATP-dependent helicase C23E6.02-like [Brassica rapa]
Bra012178	31.391	6.12394	56.6581	9.2519	3.20975	3.05136e-07	3.90283e-05	Up Regulation	A07	11760862	11761363	+	303	Bra012178	GO:0003824	K11108	COG0430;virNOG09383	A	sp|Q9C578|RCL1_ARATH Probable RNA 3&apos;-terminal phosphate cyclase-like protein OS=Arabidopsis thaliana GN=At5g22100 PE=2 SV=1	gi|674919742|emb|CDY13431.1| BnaA03g51490D [Brassica napus]
Bra012184	857.163	1202.68	511.647	0.425422	-1.23303	0.000771863	0.0207576	Down Regulation	A07	11704512	11706829	+	1182	Bra012184	GO:0030795;GO:0032259;GO:0031408;GO:0005737;GO:0005634	K08241	virNOG10476	I	sp|Q9SBK6|JMT_BRARP Jasmonate O-methyltransferase OS=Brassica rapa subsp. pekinensis GN=JMT PE=1 SV=1	gi|685331005|ref|XP_009103381.1| PREDICTED: jasmonate O-methyltransferase-like [Brassica rapa] &gt;gi|923674346|ref|XP_013651670.1| PREDICTED: jasmonate O-methyltransferase-like [Brassica napus] &gt;gi|674932011|emb|CDY01397.1| BnaA07g11700D [Brassica napus]
Bra012199	57.1984	22.3344	92.0624	4.12201	2.04335	4.01833e-06	0.000355221	Up Regulation	A07	11571319	11571552	-	234	Bra012199	-	-	-	-	-	gi|685330962|ref|XP_009103372.1| PREDICTED: uncharacterized protein LOC103829464 [Brassica rapa] &gt;gi|923674314|ref|XP_013651662.1| PREDICTED: uncharacterized protein LOC106356450 [Brassica napus] &gt;gi|923674322|ref|XP_013651664.1| PREDICTED: uncharacterized protein LOC106356452 [Brassica napus]
Bra012207	185.313	283.365	87.2618	0.307948	-1.69924	0.00418427	0.0683379	Down Regulation	A07	11541621	11542202	+	582	Bra012207	-	-	virNOG33865	S	-	gi|685330936|ref|XP_009103361.1| PREDICTED: uncharacterized protein LOC103829454 [Brassica rapa] &gt;gi|923674295|ref|XP_013651657.1| PREDICTED: uncharacterized protein LOC106356446 [Brassica napus] &gt;gi|674875324|emb|CDY57596.1| BnaAnng14710D [Brassica napus]
Bra012212	388.19	776.38	0	0	/	0.0198882	0.180566	Down Regulation	A07	11511648	11515965	-	2376	Bra012212	GO:0016298;GO:0006629	-	virNOG11265;virNOG08428;COG3240	I	sp|P40603|APG_BRANA Anther-specific proline-rich protein APG (Fragment) OS=Brassica napus GN=APG PE=2 SV=1	gi|1032302807|gb|OAP17132.1| hypothetical protein AXX17_AT1G21120 [Arabidopsis thaliana]
Bra012214	16.0325	27.1843	4.88065	0.179539	-2.47763	0.00949063	0.114948	Down Regulation	A07	11494722	11495287	-	405	Bra012214	-	K03094	virNOG30399;COG5201	O	sp|Q9SL93|ASK3_ARATH SKP1-like protein 3 OS=Arabidopsis thaliana GN=ASK3 PE=1 SV=1	gi|923674266|ref|XP_013651648.1| PREDICTED: SKP1-like protein 3 [Brassica napus] &gt;gi|923680697|ref|XP_013653456.1| PREDICTED: SKP1-like protein 3 [Brassica napus]
Bra012216	46.0824	81.7935	10.3714	0.1268	-2.97938	0.00172188	0.0370226	Down Regulation	A07	11490249	11490809	-	483	Bra012216	-	K03094	COG5201;virNOG30399	O	sp|Q9SL93|ASK3_ARATH SKP1-like protein 3 OS=Arabidopsis thaliana GN=ASK3 PE=1 SV=1	gi|685330909|ref|XP_009103351.1| PREDICTED: SKP1-like protein 3 [Brassica rapa]
Bra012220	11.2711	17.4781	5.06412	0.289741	-1.78717	0.0497652	0.311416	Down Regulation	A07	11455148	11457998	+	2766	Bra012220	-	-	COG3534;COG0046	FG	-	gi|674931999|emb|CDY01385.1| BnaA07g11580D [Brassica napus]
Bra012222	9.9345	16.7557	3.11334	0.185808	-2.42811	0.0230012	0.197559	Down Regulation	A07	11443527	11446125	+	759	Bra012222	GO:0008152;GO:0003824	-	virNOG02922;KOG2342	S	sp|Q29RZ5|TNG2_BOVIN Transport and Golgi organization protein 2 homolog OS=Bos taurus GN=TANGO2 PE=2 SV=1	gi|685330896|ref|XP_009103348.1| PREDICTED: uncharacterized protein LOC103829437 isoform X2 [Brassica rapa]
Bra012295	315.758	67.8581	563.657	8.30641	3.05422	2.45759e-14	1.32022e-11	Up Regulation	A07	10993365	10994603	+	678	Bra012295	-	-	virNOG25855	R	-	gi|674931926|emb|CDY01312.1| BnaA07g10850D [Brassica napus]
Bra012306	110.192	213.515	6.86883	0.0321702	-4.95813	0.00229187	0.0456788	Down Regulation	A07	10885470	10886342	+	873	Bra012306	-	-	virNOG23748	S	-	gi|685330664|ref|XP_009103263.1| PREDICTED: uncharacterized protein LOC103829352 [Brassica rapa] &gt;gi|685330666|ref|XP_009103264.1| PREDICTED: uncharacterized protein LOC103829352 [Brassica rapa]
Bra012334	462.049	218.198	705.9	3.23514	1.69383	2.28063e-10	6.27047e-08	Up Regulation	A07	10643674	10645995	+	1689	Bra012334	GO:0016021;GO:0005215;GO:0006857	K14638	virNOG27672;virNOG31945	P	sp|Q9SK96|PTR10_ARATH Protein NRT1/ PTR FAMILY 5.16 OS=Arabidopsis thaliana GN=NPF5.16 PE=2 SV=1	gi|685330582|ref|XP_009103231.1| PREDICTED: protein NRT1/ PTR FAMILY 5.16-like [Brassica rapa]
Bra012340	223.522	362.51	84.5336	0.23319	-2.10042	2.1113e-07	2.81383e-05	Down Regulation	A07	10577003	10579059	+	1542	Bra012340	GO:0015770;GO:0008515;GO:0005887	K15378	virNOG03948	G	sp|Q39231|SUC2_ARATH Sucrose transport protein SUC2 OS=Arabidopsis thaliana GN=SUC2 PE=1 SV=2	gi|685330555|ref|XP_009103222.1| PREDICTED: sucrose transport protein SUC2 [Brassica rapa] &gt;gi|923828863|ref|XP_013696813.1| PREDICTED: sucrose transport protein SUC2 [Brassica napus] &gt;gi|674907256|emb|CDY25750.1| BnaA07g10320D [Brassica napus]
Bra012351	7.87739	15.1447	0.610081	0.0402835	-4.63367	0.0166633	0.161043	Down Regulation	A07	10524550	10526714	+	1071	Bra012351	-	K09613	virNOG03486	O	sp|Q8LAZ7|CSN5A_ARATH COP9 signalosome complex subunit 5a OS=Arabidopsis thaliana GN=CSN5A PE=1 SV=2	gi|685330523|ref|XP_009103210.1| PREDICTED: COP9 signalosome complex subunit 5b-like [Brassica rapa]
Bra012356	56.5549	86.5408	26.5691	0.307012	-1.70363	4.47072e-05	0.00240632	Down Regulation	A07	10491249	10491683	-	435	Bra012356	GO:0016021	-	virNOG35480;virNOG26853;braNOG22203	S	-	gi|685330506|ref|XP_009103204.1| PREDICTED: glyceraldehyde-3-phosphate dehydrogenase, testis-specific-like [Brassica rapa]
Bra012363	25.4561	3.83974	47.0726	12.2593	3.61581	0.0017179	0.0369824	Up Regulation	A07	10410901	10411690	-	486	Bra012363	GO:0009607;GO:0006952	-	virNOG21720;virNOG24009;virNOG35258	RS	sp|Q9SSK9|MLP28_ARATH MLP-like protein 28 OS=Arabidopsis thaliana GN=MLP28 PE=1 SV=1	gi|685330480|ref|XP_009103192.1| PREDICTED: MLP-like protein 31 [Brassica rapa]
Bra012373	4.39164	8.15775	0.625518	0.0766777	-3.70505	0.0354457	0.256833	Down Regulation	A07	10359397	10361028	-	708	Bra012373	GO:0007275	-	virNOG17915	K	sp|Q9LDT3|YAB4_ARATH Axial regulator YABBY 4 OS=Arabidopsis thaliana GN=YAB4 PE=1 SV=2	gi|685330443|ref|XP_009103178.1| PREDICTED: axial regulator YABBY 4 isoform X2 [Brassica rapa] &gt;gi|923680267|ref|XP_013653331.1| PREDICTED: axial regulator YABBY 4 [Brassica napus] &gt;gi|674907290|emb|CDY25784.1| BnaA07g09980D [Brassica napus]
Bra012380	116.743	172.745	60.7408	0.351621	-1.50791	0.0116845	0.130535	Down Regulation	A07	10326221	10327712	-	933	Bra012380	GO:0003950	-	virNOG31621;euNOG16458;virNOG18463	SR	sp|Q9ZUD9|SRO2_ARATH Probable inactive poly [ADP-ribose] polymerase SRO2 OS=Arabidopsis thaliana GN=SRO2 PE=1 SV=1	gi|685330413|ref|XP_009103165.1| PREDICTED: probable inactive poly [ADP-ribose] polymerase SRO2 isoform X1 [Brassica rapa]
Bra012409	130.64	72.0273	189.252	2.62751	1.39369	1.23881e-06	0.000130292	Up Regulation	A07	10095606	10095926	-	321	Bra012409	-	K00799	KOG0406;virNOG30108	O	sp|Q9FUS6|GSTUD_ARATH Glutathione S-transferase U13 OS=Arabidopsis thaliana GN=GSTU13 PE=2 SV=1	gi|685332017|ref|XP_009103770.1| PREDICTED: glutathione S-transferase U13-like [Brassica rapa]
Bra012422	627.554	380.354	874.753	2.29984	1.20153	3.53776e-10	9.21876e-08	Up Regulation	A07	9999222	10000411	+	597	Bra012422	-	K00799	virNOG30108;virNOG31098;KOG0406	O	sp|Q9FUS6|GSTUD_ARATH Glutathione S-transferase U13 OS=Arabidopsis thaliana GN=GSTU13 PE=2 SV=1	gi|674904580|emb|CDY28452.1| BnaC07g12800D [Brassica napus]
Bra012451	17.1709	28.1548	6.1869	0.219746	-2.18609	0.00409343	0.0672949	Down Regulation	A07	9749703	9750059	+	357	Bra012451	-	-	virNOG36320;virNOG37799	TR	sp|Q9FZE4|CLE9_ARATH CLAVATA3/ESR (CLE)-related protein 9 OS=Arabidopsis thaliana GN=CLE9 PE=2 SV=2	gi|685330219|ref|XP_009103096.1| PREDICTED: CLAVATA3/ESR (CLE)-related protein 9-like [Brassica rapa]
Bra012475	238.812	328.088	149.536	0.45578	-1.13359	1.02561e-06	0.000111218	Down Regulation	A07	9564041	9565390	-	1227	Bra012475	GO:0008270;GO:0005622	-	virNOG07936;KOG1601	K	sp|Q8RWD0|COL16_ARATH Zinc finger protein CONSTANS-LIKE 16 OS=Arabidopsis thaliana GN=COL16 PE=1 SV=2	gi|685330122|ref|XP_009103068.1| PREDICTED: zinc finger protein CONSTANS-LIKE 16-like [Brassica rapa]
Bra012496	54.661	33.0013	76.3207	2.31266	1.20955	0.00388857	0.0651229	Up Regulation	A07	9421550	9422191	-	642	Bra012496	GO:0046872	-	virNOG22631;virNOG18323	R	sp|Q39266|ZFP7_ARATH Zinc finger protein 7 OS=Arabidopsis thaliana GN=ZFP7 PE=1 SV=1	gi|685330065|ref|XP_009103047.1| PREDICTED: zinc finger protein 7-like [Brassica rapa] &gt;gi|923507159|ref|XP_013723578.1| PREDICTED: zinc finger protein 7-like [Brassica napus]
Bra012498	61.0965	102.109	20.0835	0.196686	-2.34603	0.000566697	0.0165039	Down Regulation	A07	9418833	9419039	+	207	Bra012498	-	-	virNOG36699;virNOG26472	S	-	gi|685330062|ref|XP_009103046.1| PREDICTED: uncharacterized protein LOC103829132 [Brassica rapa] &gt;gi|922527424|ref|XP_013596621.1| PREDICTED: uncharacterized protein LOC106304776 [Brassica oleracea var. oleracea] &gt;gi|923507176|ref|XP_013723934.1| PREDICTED: uncharacterized protein LOC106427730 [Brassica napus] &gt;gi|674892054|emb|CDY40787.1| BnaAnng06500D [Brassica napus]
Bra012511	50.0561	90.961	9.15122	0.100606	-3.31321	0.000352361	0.0119107	Down Regulation	A07	9326238	9327882	+	591	Bra012511	-	K10251	COG1028;virNOG09681	QI	sp|Q9FYL6|KCR2_ARATH Very-long-chain 3-oxoacyl-CoA reductase-like protein At1g24470 OS=Arabidopsis thaliana GN=KCR2 PE=2 SV=1	gi|923902568|ref|XP_013721552.1| PREDICTED: very-long-chain 3-oxoacyl-CoA reductase-like protein At1g24470 [Brassica napus] &gt;gi|674929432|emb|CDY03887.1| BnaC07g11120D [Brassica napus]
Bra012537	6.13917	12.2783	0	0	/	0.0259313	0.212851	Down Regulation	A03	23741113	23742372	-	1260	Bra012537	-	-	virNOG28569	R	sp|O49420|FBK86_ARATH F-box/kelch-repeat protein At4g19930 OS=Arabidopsis thaliana GN=At4g19930 PE=4 SV=1	gi|685292156|ref|XP_009137016.1| PREDICTED: F-box/kelch-repeat protein At4g19930-like [Brassica rapa]
Bra012549	4.02027	8.04055	0	0	/	0.0119406	0.132153	Down Regulation	A03	23664350	23665775	+	999	Bra012549	-	K18749	virNOG36508;virNOG36205	SU	-	gi|674934627|emb|CDX98613.1| BnaA03g43980D [Brassica napus]
Bra012573	4.2675	8.535	0	0	/	0.0288519	0.226803	Down Regulation	A03	23490604	23492543	-	1344	Bra012573	-	-	virNOG30016	R	-	gi|685292358|ref|XP_009137123.1| PREDICTED: uncharacterized protein LOC103861172 [Brassica rapa]
Bra012574	6.29276	11.9754	0.610081	0.0509443	-4.29493	0.00844169	0.106568	Down Regulation	A03	23487129	23488283	+	1062	Bra012574	GO:0005524;GO:0005737;GO:0016226;GO:0046872;GO:0051539	-	COG0489;virNOG05289	D	sp|Q8H1Q2|NBP35_ARATH Cytosolic Fe-S cluster assembly factor NBP35 OS=Arabidopsis thaliana GN=NBP35 PE=1 SV=1	gi|685292050|ref|XP_009136963.1| PREDICTED: cytosolic Fe-S cluster assembly factor NBP35-like [Brassica rapa]
Bra012577	21.2096	41.167	1.25222	0.0304182	-5.03892	1.50877e-05	0.00103099	Down Regulation	A03	23468959	23471272	-	1599	Bra012577	GO:0006810;GO:0016021;GO:0005215	K12347	virNOG00762;virNOG28907	P	sp|Q9SN36|NRAM5_ARATH Metal transporter Nramp5 OS=Arabidopsis thaliana GN=NRAMP5 PE=2 SV=1	gi|685292039|ref|XP_009136957.1| PREDICTED: metal transporter Nramp5 [Brassica rapa]
Bra012589	3.41794	6.83587	0	0	/	0.0150567	0.150666	Down Regulation	A03	23376061	23376893	+	657	Bra012589	-	-	virNOG08439	S	sp|Q9S9P3|FDM1_ARATH Factor of DNA methylation 1 OS=Arabidopsis thaliana GN=FDM1 PE=1 SV=1	gi|685292350|ref|XP_009137118.1| PREDICTED: uncharacterized protein LOC103861167 [Brassica rapa]
Bra012613	30.7501	18.0267	43.4734	2.4116	1.26999	0.0191785	0.176555	Up Regulation	A03	23243009	23246478	+	2385	Bra012613	GO:0005576;GO:0005975;GO:0071555;GO:0004650	-	virNOG13424	R	sp|Q8RY74|PUP22_ARATH Probable purine permease 22 OS=Arabidopsis thaliana GN=PUP22 PE=2 SV=1	gi|685291942|ref|XP_009136909.1| PREDICTED: exopolygalacturonase [Brassica rapa]
Bra012627	32.8255	44.3882	21.2629	0.479021	-1.06184	0.0489579	0.308534	Down Regulation	A03	23098887	23101162	+	1608	Bra012627	GO:0015743;GO:0016021;GO:0098656;GO:0008509;GO:0012505;GO:0010118	-	virNOG02705;virNOG33415	P	sp|O49696|ALMTC_ARATH Aluminum-activated malate transporter 12 OS=Arabidopsis thaliana GN=ALMT12 PE=2 SV=1	gi|685291901|ref|XP_009136887.1| PREDICTED: aluminum-activated malate transporter 12 [Brassica rapa]
Bra012630	35.0843	54.3064	15.8621	0.292085	-1.77554	0.0148485	0.149418	Down Regulation	A03	23080892	23084026	-	1860	Bra012630	GO:0008270;GO:0016021	-	virNOG19748;virNOG29242	O	sp|O49691|ATL29_ARATH RING-H2 finger protein ATL29 OS=Arabidopsis thaliana GN=ATL29 PE=3 SV=1	gi|674942776|emb|CDX90435.1| BnaA03g43460D [Brassica napus]
Bra012672	6.79542	13.2858	0.305041	0.0229599	-5.44474	0.0121205	0.133425	Down Regulation	A03	22855932	22858160	+	2229	Bra012672	GO:0016021	-	virNOG05119	S	-	gi|685291786|ref|XP_009136833.1| PREDICTED: uncharacterized protein LOC103860903 isoform X1 [Brassica rapa]
Bra012707	56.1548	77.4859	34.8237	0.449421	-1.15386	0.00506834	0.0770749	Down Regulation	A03	22646084	22647008	-	741	Bra012707	-	-	euNOG46172;virNOG31640	OS	sp|F4JMH9|HSP57_ARATH Putative 57 kDa heat shock protein OS=Arabidopsis thaliana GN=At4g16560 PE=3 SV=1	gi|685291695|ref|XP_009136788.1| PREDICTED: uncharacterized protein LOC103860865 [Brassica rapa] &gt;gi|685291697|ref|XP_009136789.1| PREDICTED: uncharacterized protein LOC103860865 [Brassica rapa] &gt;gi|685291700|ref|XP_009136790.1| PREDICTED: uncharacterized protein LOC103860865 [Brassica rapa]
Bra012715	31.927	49.2043	14.6497	0.297732	-1.74792	0.0261423	0.213779	Down Regulation	A03	22604376	22605073	+	531	Bra012715	-	-	virNOG25834;virNOG39638	S	-	gi|685291657|ref|XP_009136772.1| PREDICTED: uncharacterized protein LOC103860853 [Brassica rapa] &gt;gi|685291659|ref|XP_009136773.1| PREDICTED: uncharacterized protein LOC103860853 [Brassica rapa]
Bra012729	29.3613	13.3111	45.4114	3.41153	1.77042	0.00454814	0.0724177	Up Regulation	A03	22561474	22561935	-	462	Bra012729	-	-	-	-	-	gi|674925190|emb|CDY08141.1| BnaA06g15850D [Brassica napus]
Bra012733	7.82326	13.7456	1.9009	0.138291	-2.85422	0.0276263	0.220967	Down Regulation	A03	22552488	22553856	+	1107	Bra012733	GO:0006508;GO:0008234	K01373	virNOG00796;COG4870	O	sp|Q9SUL1|RD19C_ARATH Probable cysteine protease RD19C OS=Arabidopsis thaliana GN=RD19C PE=2 SV=1	gi|685291618|ref|XP_009136751.1| PREDICTED: cysteine proteinase RD19a-like [Brassica rapa]
Bra012735	61.0326	82.7731	39.2922	0.474697	-1.07492	0.0115039	0.129536	Down Regulation	A03	22545991	22546659	+	669	Bra012735	-	-	virNOG31344;virNOG20321	K	sp|Q9LSN7|BH147_ARATH Transcription factor bHLH147 OS=Arabidopsis thaliana GN=BHLH147 PE=1 SV=1	gi|685291614|ref|XP_009136749.1| PREDICTED: transcription factor bHLH147-like [Brassica rapa]
Bra012757	21.8118	31.6367	11.987	0.378894	-1.40013	0.0309527	0.237071	Down Regulation	A03	22422479	22424700	-	930	Bra012757	GO:0016491;GO:0016021;GO:0055114	-	virNOG10671;COG1028	IQ	sp|Q9STY7|HSD3_ARATH 11-beta-hydroxysteroid dehydrogenase-like 3 OS=Arabidopsis thaliana GN=HSD3 PE=3 SV=1	gi|685291559|ref|XP_009136723.1| PREDICTED: 11-beta-hydroxysteroid dehydrogenase-like 3 [Brassica rapa]
Bra012781	101.669	156.309	47.0283	0.300867	-1.7328	1.06142e-06	0.000114039	Down Regulation	A03	22324147	22328313	-	2625	Bra012781	GO:0046872;GO:0016301;GO:0016310;GO:0050242;GO:0005524;GO:0006090	K01006	virNOG08479	C	sp|O23404|PPDK1_ARATH Pyruvate, phosphate dikinase 1, chloroplastic OS=Arabidopsis thaliana GN=PPDK PE=1 SV=2	gi|685291507|ref|XP_009136699.1| PREDICTED: pyruvate, phosphate dikinase 1, chloroplastic [Brassica rapa]
Bra012784	313.685	454.045	173.325	0.381736	-1.38935	1.26869e-10	3.72271e-08	Down Regulation	A03	22311911	22313383	-	1473	Bra012784	GO:0016758;GO:0008152	-	virNOG01591;NOG125674	CRG	sp|Q5XF20|U84A1_ARATH UDP-glycosyltransferase 84A1 OS=Arabidopsis thaliana GN=UGT84A1 PE=1 SV=1	gi|685291505|ref|XP_009136698.1| PREDICTED: UDP-glycosyltransferase 84A1 [Brassica rapa]
Bra012794	86.5042	48.7871	124.221	2.54619	1.34834	0.040495	0.276226	Up Regulation	A03	22229736	22231791	-	1335	Bra012794	GO:0016747	-	virNOG27592	R	sp|O23393|BIA1_ARATH BAHD acyltransferase BIA1 OS=Arabidopsis thaliana GN=BIA1 PE=2 SV=1	gi|685291473|ref|XP_009136686.1| PREDICTED: BAHD acyltransferase At5g47980 [Brassica rapa]
Bra012799	810.278	1219.34	401.218	0.329046	-1.60364	0.00109427	0.0265714	Down Regulation	A03	22198822	22200240	-	1419	Bra012799	GO:0006508;GO:0004190	-	virNOG06955	O	sp|Q940R4|ASP63_ARATH Probable aspartyl protease At4g16563 OS=Arabidopsis thaliana GN=At4g16563 PE=2 SV=1	gi|685291467|ref|XP_009136683.1| PREDICTED: aspartic proteinase nepenthesin-2-like [Brassica rapa]
Bra012819	1265.31	2057.03	473.577	0.230223	-2.11889	0.0316876	0.240171	Down Regulation	A03	22106154	22106525	-	372	Bra012819	-	-	virNOG24728	R	-	gi|674942958|emb|CDX90617.1| BnaA03g41640D [Brassica napus]
Bra012843	602.169	389.443	814.895	2.09246	1.0652	0.00104304	0.0257601	Up Regulation	A03	21980917	21985518	+	1329	Bra012843	-	-	KOG1471;virNOG08278	I	sp|Q9SCU1|PATL6_ARATH Patellin-6 OS=Arabidopsis thaliana GN=PATL6 PE=2 SV=1	gi|685291358|ref|XP_009136628.1| PREDICTED: patellin-6-like [Brassica rapa]
Bra012848	953.074	1906.15	0	0	/	0.0127026	0.137357	Down Regulation	A03	21951944	21953021	-	360	Bra012848	GO:0006869;GO:0008289	-	virNOG25780;virNOG23426	ST	sp|Q9SCZ0|NLTPC_ARATH Non-specific lipid-transfer protein 12 OS=Arabidopsis thaliana GN=LTP12 PE=3 SV=1	gi|685291342|ref|XP_009136621.1| PREDICTED: non-specific lipid-transfer protein 12-like [Brassica rapa]
Bra012864	44.1898	85.6342	2.74537	0.0320592	-4.96312	0.000342633	0.0116951	Down Regulation	A03	21904396	21905340	-	780	Bra012864	GO:0003735;GO:0022625;GO:0006412;GO:0003723	K02938	COG0090;virNOG01390	J	sp|Q42064|RL83_ARATH 60S ribosomal protein L8-3 OS=Arabidopsis thaliana GN=RPL8C PE=2 SV=2	gi|685291305|ref|XP_009136602.1| PREDICTED: 60S ribosomal protein L8-1-like [Brassica rapa]
Bra012905	18.1265	6.19319	30.0598	4.85368	2.27908	0.00450518	0.0718676	Up Regulation	A03	21624507	21626971	-	1749	Bra012905	GO:0016021	-	virNOG06128;virNOG29938	S	sp|Q9SD53|Y3720_ARATH UPF0481 protein At3g47200 OS=Arabidopsis thaliana GN=At3g47200 PE=2 SV=1	gi|685291174|ref|XP_009136540.1| PREDICTED: UPF0481 protein At3g47200-like [Brassica rapa]
Bra012907	137.542	197.365	77.7184	0.39378	-1.34454	0.000217679	0.00839882	Down Regulation	A03	21617201	21619135	-	1596	Bra012907	GO:0016021	-	virNOG06128	S	sp|Q9SD53|Y3720_ARATH UPF0481 protein At3g47200 OS=Arabidopsis thaliana GN=At3g47200 PE=2 SV=1	gi|685291170|ref|XP_009136538.1| PREDICTED: UPF0481 protein At3g47200 [Brassica rapa]
Bra012928	77.591	138.258	16.9239	0.122408	-3.03023	0.000812069	0.0215708	Down Regulation	A03	21495198	21499408	-	2784	Bra012928	GO:0016021;GO:0006810;GO:0016887;GO:0005524;GO:0005215	-	virNOG33537;NOG10610	QP	sp|Q9FLT5|AB9A_ARATH ABC transporter A family member 9 OS=Arabidopsis thaliana GN=ABCA9 PE=1 SV=1	gi|685291116|ref|XP_009136512.1| PREDICTED: ABC transporter A family member 9 [Brassica rapa]
Bra012970	60.2183	25.4501	94.9865	3.73227	1.90005	0.0142159	0.146265	Up Regulation	A03	21292511	21295229	+	1344	Bra012970	GO:0004499;GO:0055114;GO:0050661;GO:0050660	-	virNOG03764;COG2072	PQ	sp|Q9FLK4|GSXL8_ARATH Flavin-containing monooxygenase FMO GS-OX-like 8 OS=Arabidopsis thaliana GN=At5g61290 PE=1 SV=1	gi|685291015|ref|XP_009136459.1| PREDICTED: flavin-containing monooxygenase FMO GS-OX-like 8 [Brassica rapa]
Bra012974	169.672	279.318	60.0255	0.2149	-2.21826	0.0197654	0.179825	Down Regulation	A03	21266637	21269192	-	1626	Bra012974	-	K07964	virNOG01433	R	sp|Q8L608|HPSE2_ARATH Heparanase-like protein 2 OS=Arabidopsis thaliana GN=At5g61250 PE=2 SV=1	gi|685291006|ref|XP_009136454.1| PREDICTED: heparanase-like protein 2 [Brassica rapa] &gt;gi|685291008|ref|XP_009136456.1| PREDICTED: heparanase-like protein 2 [Brassica rapa]
Bra012997	385.96	247.056	524.865	2.12448	1.08711	0.018842	0.174147	Up Regulation	A03	21163363	21166078	-	726	Bra012997	GO:0003677;GO:0005634;GO:0003700;GO:0046983;GO:0006355	K09264	virNOG01690;virNOG15201;COG5068	K	sp|Q41274|AGL8_SINAL Agamous-like MADS-box protein AGL8 homolog OS=Sinapis alba GN=AGL8 PE=2 SV=1	gi|685290923|ref|XP_009136412.1| PREDICTED: agamous-like MADS-box protein AGL8 homolog [Brassica rapa]
Bra013000	908.488	187.938	1629.04	8.66795	3.11569	1.8853e-05	0.00122819	Up Regulation	A03	21129279	21130669	+	951	Bra013000	GO:0003677	K09422	COG5147;virNOG31734	K	sp|O64399|MYB34_ARATH Transcription factor MYB34 OS=Arabidopsis thaliana GN=MYB34 PE=1 SV=1	gi|685290918|ref|XP_009136410.1| PREDICTED: transcription factor MYB34 [Brassica rapa] &gt;gi|923738091|ref|XP_013670352.1| PREDICTED: transcription factor MYB34-like [Brassica napus] &gt;gi|238625809|gb|ACR48185.1| MYB domain protein 34-2 [Brassica rapa subsp. pekinensis] &gt;gi|674931195|emb|CDY02188.1| BnaA03g39790D [Brassica napus] &gt;gi|693302677|gb|AIS36164.1| MYB transcription factor 34 […
Bra013024	548.436	876.268	220.603	0.251753	-1.98992	0.0305541	0.234773	Down Regulation	A03	20972745	20975170	+	1671	Bra013024	GO:0016705;GO:0004497;GO:0020037;GO:0016021;GO:0005506;GO:0055114	K15402	COG2124;virNOG08926	Q	sp|Q9FMY1|C86B1_ARATH Cytochrome P450 86B1 OS=Arabidopsis thaliana GN=CYP86B1 PE=2 SV=1	gi|685290848|ref|XP_009136378.1| PREDICTED: cytochrome P450 86B1 [Brassica rapa]
Bra013041	1478.81	2421.59	536.04	0.221359	-2.17554	0.00670132	0.0915475	Down Regulation	A03	20858699	20861005	+	1707	Bra013041	GO:0046983	-	virNOG12622	K	sp|Q9ZVX2|AMS_ARATH Transcription factor ABORTED MICROSPORES OS=Arabidopsis thaliana GN=AMS PE=1 SV=2	gi|685290771|ref|XP_009136343.1| PREDICTED: transcription factor ABORTED MICROSPORES-like [Brassica rapa] &gt;gi|685290773|ref|XP_009136344.1| PREDICTED: transcription factor ABORTED MICROSPORES-like [Brassica rapa] &gt;gi|685290776|ref|XP_009136346.1| PREDICTED: transcription factor ABORTED MICROSPORES-like [Brassica rapa]
Bra013042	169.758	106.29	233.226	2.19424	1.13372	0.00328774	0.0582156	Up Regulation	A03	20850567	20853251	-	1131	Bra013042	GO:0003682;GO:0010468;GO:0007064	-	virNOG27917;virNOG22376	S	-	gi|685290765|ref|XP_009136340.1| PREDICTED: uncharacterized protein LOC103860491 [Brassica rapa]
Bra013043	127.805	177.003	78.6069	0.4441	-1.17104	0.00461884	0.0731987	Down Regulation	A03	20841443	20843315	+	1239	Bra013043	GO:0016758;GO:0008152	-	virNOG12116;KOG1192	CG	sp|Q9ZVX4|U90A1_ARATH UDP-glycosyltransferase 90A1 OS=Arabidopsis thaliana GN=UGT90A1 PE=2 SV=1	gi|685290763|ref|XP_009136339.1| PREDICTED: UDP-glycosyltransferase 90A1-like [Brassica rapa]
Bra013049	14.1474	21.4977	6.79713	0.316179	-1.66119	0.0343264	0.252233	Down Regulation	A03	20797023	20797818	+	447	Bra013049	GO:0005524	-	virNOG00261;COG5078	O	sp|Q9SLE4|UBC29_ARATH Ubiquitin-conjugating enzyme E2 29 OS=Arabidopsis thaliana GN=UBC29 PE=2 SV=1	gi|685290748|ref|XP_009136334.1| PREDICTED: ubiquitin-conjugating enzyme E2 29-like [Brassica rapa] &gt;gi|923601249|ref|XP_013741197.1| PREDICTED: ubiquitin-conjugating enzyme E2 29-like [Brassica napus] &gt;gi|674931245|emb|CDY02238.1| BnaA03g39290D [Brassica napus]
Bra013055	267.362	360.166	174.557	0.484655	-1.04497	0.0146567	0.148547	Down Regulation	A03	20771821	20772767	-	867	Bra013055	GO:0003677;GO:1900384	K09422	virNOG08225;virNOG01797	K	sp|Q42379|MYB7_ARATH Transcription factor MYB7 OS=Arabidopsis thaliana GN=MYB7 PE=1 SV=1	gi|685290725|ref|XP_009136324.1| PREDICTED: transcription factor MYB32 [Brassica rapa]
Bra013067	51.9768	81.6857	22.268	0.272605	-1.87511	0.0374312	0.264763	Down Regulation	A03	20693651	20693938	-	288	Bra013067	-	-	-	-	-	gi|674931262|emb|CDY02255.1| BnaA03g39120D [Brassica napus]
Bra013113	64.6747	98.3348	31.0145	0.315397	-1.66476	0.00962273	0.115904	Down Regulation	A03	20420693	20422267	-	1575	Bra013113	-	-	virNOG12574	S	-	gi|685290604|ref|XP_009136265.1| PREDICTED: uncharacterized protein LOC103860415 [Brassica rapa]
Bra013115	339.041	497.96	180.122	0.361721	-1.46705	0.000495709	0.0150384	Down Regulation	A03	20403333	20403871	-	321	Bra013115	-	-	virNOG35965;virNOG36878;virNOG37386	RT	sp|O82328|GASA7_ARATH Gibberellin-regulated protein 7 OS=Arabidopsis thaliana GN=GASA7 PE=3 SV=1	gi|685290596|ref|XP_009136261.1| PREDICTED: gibberellin-regulated protein 7-like [Brassica rapa]
Bra013120	698.135	379.903	1016.37	2.67533	1.41972	3.12533e-05	0.00183105	Up Regulation	A03	20376817	20378290	+	834	Bra013120	GO:0016310;GO:0005524;GO:0004020;GO:0070814;GO:0000103	K00860	virNOG03249	P	sp|Q43295|APK1_ARATH Adenylyl-sulfate kinase 1, chloroplastic OS=Arabidopsis thaliana GN=APK1 PE=1 SV=1	gi|685290575|ref|XP_009136250.1| PREDICTED: adenylyl-sulfate kinase 1, chloroplastic-like [Brassica rapa]
Bra013123	72.2317	18.1555	126.308	6.95701	2.79847	7.35349e-13	3.29191e-10	Up Regulation	A03	20359271	20359756	-	486	Bra013123	GO:0005576	K13449	virNOG22019;virNOG14826;COG2340	S	sp|Q9ZNS4|PRB1_ARATH Pathogenesis-related protein 1 OS=Arabidopsis thaliana GN=PRB1 PE=2 SV=1	gi|685290569|ref|XP_009136247.1| PREDICTED: pathogenesis-related protein 1-like [Brassica rapa] &gt;gi|923551284|ref|XP_013736701.1| PREDICTED: pathogenesis-related protein 1-like [Brassica napus] &gt;gi|722274|gb|AAB01666.1| PR-1a [Brassica napus] &gt;gi|1575758|gb|AAB09587.1| pathogenesis-related protein PR1 [Brassica napus] &gt;gi|86371170|gb|ABC94641.1| PR1 [Brassica juncea] &gt;gi|400530642|…
Bra013124	9.2072	0.319639	18.0948	56.6099	5.82298	0.0243471	0.204856	Up Regulation	A03	20349588	20350070	-	483	Bra013124	GO:0005576	K13449	COG2340;virNOG34906;virNOG14826;virNOG22019	S	sp|Q9ZNS4|PRB1_ARATH Pathogenesis-related protein 1 OS=Arabidopsis thaliana GN=PRB1 PE=2 SV=1	gi|685290566|ref|XP_009136246.1| PREDICTED: pathogenesis-related protein 1-like [Brassica rapa]
Bra013129	21.2441	34.5285	7.9597	0.230525	-2.117	0.0013954	0.0317632	Down Regulation	A03	20325792	20327076	-	699	Bra013129	-	-	virNOG23617	S	-	gi|685290556|ref|XP_009136240.1| PREDICTED: uncharacterized protein LOC103860394 isoform X2 [Brassica rapa]
Bra013148	1890.41	2637.34	1143.47	0.433571	-1.20566	6.91531e-10	1.60979e-07	Down Regulation	A03	20218924	20220461	+	1206	Bra013148	GO:0003824	K00830	virNOG06662	E	sp|Q56YA5|SGAT_ARATH Serine--glyoxylate aminotransferase OS=Arabidopsis thaliana GN=AGT1 PE=1 SV=2	gi|685290498|ref|XP_009136209.1| PREDICTED: serine--glyoxylate aminotransferase-like [Brassica rapa] &gt;gi|685290500|ref|XP_009136210.1| PREDICTED: serine--glyoxylate aminotransferase-like [Brassica rapa] &gt;gi|923551362|ref|XP_013736725.1| PREDICTED: serine--glyoxylate aminotransferase-like isoform X2 [Brassica napus] &gt;gi|674940460|emb|CDX93112.1| BnaA03g38340D [Brassica napus]
Bra013149	5.7228	1.00565	10.44	10.3813	3.37592	0.027224	0.218731	Up Regulation	A03	20208675	20210224	+	834	Bra013149	-	-	virNOG05026	S	-	gi|674940459|emb|CDX93111.1| BnaA03g38330D [Brassica napus]
Bra013165	154.276	248.341	60.2107	0.242451	-2.04423	0.0442761	0.290662	Down Regulation	A03	20126955	20127782	-	627	Bra013165	-	-	virNOG09664;virNOG26345	S	-	gi|674940443|emb|CDX93095.1| BnaA03g38170D [Brassica napus]
Bra013184	9.30461	18.3042	0.305041	0.0166651	-5.90703	0.00494151	0.0759119	Down Regulation	A03	20024832	20025841	+	729	Bra013184	GO:0015031	K19476	KOG2027;virNOG28491	Z	-	gi|685290403|ref|XP_009136160.1| PREDICTED: uncharacterized protein LOC103860326 [Brassica rapa]
Bra013221	11.8033	19.6411	3.96553	0.201899	-2.30829	0.0143702	0.147063	Down Regulation	A03	19815611	19818273	+	1551	Bra013221	GO:0005215;GO:0016021;GO:0006810	-	virNOG30070	P	sp|Q9LSF0|PTR34_ARATH Protein NRT1/ PTR FAMILY 4.1 OS=Arabidopsis thaliana GN=NPF4.1 PE=2 SV=1	gi|685290300|ref|XP_009136112.1| PREDICTED: protein NRT1/ PTR FAMILY 4.1-like [Brassica rapa]
Bra013251	12.6843	25.0316	0.337103	0.0134671	-6.21441	0.00392653	0.0654841	Down Regulation	A03	19641771	19642196	-	426	Bra013251	GO:0016021	-	virNOG36070	S	sp|Q9FJ04|SPH26_ARATH S-protein homolog 26 OS=Arabidopsis thaliana GN=SPH26 PE=3 SV=1	gi|674940374|emb|CDX93026.1| BnaA03g37480D [Brassica napus]
Bra013268	18.2381	27.935	8.54114	0.30575	-1.70957	0.0239228	0.202506	Down Regulation	A01	4642272	4643156	-	885	Bra013268	GO:0016021;GO:0008270	-	virNOG29242;virNOG19748	O	sp|O49691|ATL29_ARATH RING-H2 finger protein ATL29 OS=Arabidopsis thaliana GN=ATL29 PE=3 SV=1	gi|685258446|ref|XP_009131175.1| PREDICTED: RING-H2 finger protein ATL29 [Brassica rapa]
Bra013273	32.23	0.686009	63.7741	92.964	6.5386	1.68537e-15	1.15392e-12	Up Regulation	A01	4665800	4665967	+	168	Bra013273	-	-	-	-	-	gi|674954344|emb|CDX78817.1| BnaA01g08840D [Brassica napus]
Bra013276	771.432	69.9766	1472.89	21.0483	4.39563	4.60737e-51	1.6088e-46	Up Regulation	A01	4681497	4682723	-	1227	Bra013276	-	-	KOG1968	L	-	gi|674926304|emb|CDY06935.1| BnaA04g23800D [Brassica napus]
Bra013278	21.6148	8.58003	34.6496	4.03841	2.01379	0.00206071	0.0422276	Up Regulation	A01	4706156	4708795	-	1512	Bra013278	GO:0005634;GO:0000160;GO:0003677;GO:0006355	-	virNOG09137	K	sp|Q6LA43|APRR2_ARATH Two-component response regulator-like APRR2 OS=Arabidopsis thaliana GN=APRR2 PE=2 SV=2	gi|685258462|ref|XP_009131253.1| PREDICTED: two-component response regulator-like APRR2 [Brassica rapa] &gt;gi|685258464|ref|XP_009131264.1| PREDICTED: two-component response regulator-like APRR2 [Brassica rapa]
Bra013288	36.8329	56.2443	17.4214	0.309746	-1.69084	0.000862904	0.0225362	Down Regulation	A01	4758502	4759907	+	1320	Bra013288	GO:0071805;GO:0016021;GO:0005267	K05389	virNOG00693;virNOG31325;KOG1418	P	sp|Q9SVV6|KCO6_ARATH Two-pore potassium channel 3 OS=Arabidopsis thaliana GN=TPK3 PE=2 SV=1	gi|685258505|ref|XP_009131449.1| PREDICTED: two-pore potassium channel 3-like [Brassica rapa]
Bra013290	148.476	296.952	0	0	/	0.0327573	0.245297	Down Regulation	A01	4779397	4781685	+	1437	Bra013290	-	-	virNOG13424;virNOG03972;virNOG30356	PRS	sp|O49722|PUP6_ARATH Probable purine permease 6 OS=Arabidopsis thaliana GN=PUP6 PE=3 SV=2	gi|674954360|emb|CDX78833.1| BnaA01g09000D [Brassica napus]
Bra013292	39.7526	71.7942	7.71092	0.107403	-3.21889	1.58027e-09	3.38526e-07	Down Regulation	A01	4784130	4785384	+	1173	Bra013292	-	-	euNOG08807;virNOG10763	GP	sp|O49725|PUP10_ARATH Probable purine permease 10 OS=Arabidopsis thaliana GN=PUP10 PE=2 SV=2	gi|685258519|ref|XP_009131523.1| PREDICTED: probable purine permease 10 [Brassica rapa]
Bra013294	7.4798	14.6468	0.312759	0.0213534	-5.54939	0.000429237	0.0135272	Down Regulation	A01	4790231	4794611	+	1572	Bra013294	-	K13126	virNOG33432;NOG170028	ARJ	sp|Q6CSV3|PABP_KLULA Polyadenylate-binding protein, cytoplasmic and nuclear OS=Kluyveromyces lactis (strain ATCC 8585 / CBS 2359 / DSM 70799 / NBRC 1267 / NRRL Y-1140 / WM37) GN=PAB1 PE=3 SV=1	gi|923803079|ref|XP_013688067.1| PREDICTED: polyadenylate-binding protein, cytoplasmic and nuclear-like [Brassica napus]
Bra013301	149.824	222.687	76.9612	0.345602	-1.53282	0.000124102	0.00546448	Down Regulation	A01	4868687	4869007	+	321	Bra013301	-	-	virNOG24257	S	-	gi|685258538|ref|XP_009131621.1| PREDICTED: uncharacterized protein LOC103856271 [Brassica rapa] &gt;gi|674954372|emb|CDX78845.1| BnaA01g09120D [Brassica napus]
Bra013302	116.696	162.3	71.0916	0.438026	-1.19091	0.000755948	0.0204151	Down Regulation	A01	4870216	4872489	+	1761	Bra013302	GO:0003723;GO:0005737	K13162	virNOG09210;virNOG31551	A	sp|P58223|Y4837_ARATH KH domain-containing protein At4g18375 OS=Arabidopsis thaliana GN=At4g18375 PE=2 SV=1	gi|685258542|ref|XP_009131645.1| PREDICTED: KH domain-containing protein At4g18375 [Brassica rapa]
Bra013306	39.1184	71.5359	6.70094	0.0936725	-3.41623	2.2434e-05	0.00139932	Down Regulation	A01	4893203	4894065	-	306	Bra013306	GO:0005634	-	virNOG24493	S	-	gi|685258554|ref|XP_009131691.1| PREDICTED: uncharacterized protein LOC103856331 [Brassica rapa] &gt;gi|923521183|ref|XP_013668841.1| PREDICTED: uncharacterized protein LOC106373168 [Brassica napus] &gt;gi|674954378|emb|CDX78851.1| BnaA01g09180D [Brassica napus]
Bra013318	127.708	175.026	80.3895	0.4593	-1.12249	0.00482842	0.0747666	Down Regulation	A01	4956369	4960603	+	2661	Bra013318	-	-	virNOG40102;virNOG14554	S	sp|P16128|Y4849_ARATH Uncharacterized protein At4g18490 OS=Arabidopsis thaliana GN=At4g18490 PE=4 SV=3	gi|674954393|emb|CDX78866.1| BnaA01g09330D [Brassica napus]
Bra013325	25.6923	45.0362	6.3484	0.140962	-2.82662	9.97068e-06	0.000729887	Down Regulation	A01	5018279	5019072	-	342	Bra013325	-	-	-	-	-	gi|922418156|ref|XP_013607817.1| PREDICTED: uncharacterized protein LOC106314494 [Brassica oleracea var. oleracea] &gt;gi|674865972|emb|CDY67428.1| BnaCnng54910D [Brassica napus]
Bra013343	25.0713	44.2043	5.93827	0.134337	-2.89607	0.000694919	0.0192887	Down Regulation	A01	5115609	5116504	-	678	Bra013343	GO:0005829;GO:0006353	-	virNOG26378	S	-	gi|685258652|ref|XP_009132165.1| PREDICTED: uncharacterized protein LOC103856784 isoform X1 [Brassica rapa]
Bra013348	7.42581	14.8516	0	0	/	0.0116063	0.13006	Down Regulation	A01	5131384	5133035	-	1119	Bra013348	-	-	virNOG29445;virNOG30113	R	sp|Q9LID1|FBK54_ARATH F-box/kelch-repeat protein At3g13680 OS=Arabidopsis thaliana GN=At3g13680 PE=2 SV=1	gi|674954421|emb|CDX78894.1| BnaA01g09610D [Brassica napus]
Bra013384	7.59276	14.8805	0.305041	0.0204994	-5.60828	0.00042861	0.0135196	Down Regulation	A01	5325853	5326959	+	885	Bra013384	GO:0006355;GO:0006367;GO:0003677;GO:0005673	K03137	virNOG11864	K	sp|P79011|T2EB_SCHPO Transcription initiation factor IIE subunit beta OS=Schizosaccharomyces pombe (strain 972 / ATCC 24843) GN=tfa2 PE=1 SV=2	gi|674954456|emb|CDX78929.1| BnaA01g09960D [Brassica napus]
Bra013386	194.875	303.321	86.4302	0.284947	-1.81124	0.00589149	0.0844148	Down Regulation	A01	5347664	5349740	+	1389	Bra013386	GO:0005506;GO:0055114;GO:0016705;GO:0004497;GO:0020037;GO:0016021	K09843	virNOG01723	Q	sp|Q949P1|ABAH1_ARATH Abscisic acid 8&apos;-hydroxylase 1 OS=Arabidopsis thaliana GN=CYP707A1 PE=2 SV=1	gi|685258796|ref|XP_009132702.1| PREDICTED: abscisic acid 8&apos;-hydroxylase 1-like [Brassica rapa]
Bra013388	22.9544	43.4685	2.44032	0.0561401	-4.15482	0.00483789	0.0748138	Down Regulation	A01	5355672	5356930	+	921	Bra013388	-	K18749	virNOG36205;virNOG36508	US	-	gi|685260484|ref|XP_009140174.1| PREDICTED: uncharacterized protein LOC103864162 [Brassica rapa]
[truncated: 1,828 more rows]

## Sheet: Supplementary Table S4
Supplementary Table S4. KEGG pathway enrichment of the DEGs
[truncated: 112 more rows]

## Sheet: Supplementary Table S5
Supplementary Table S5. GO classification of the DEGs
[truncated: 2,590 more rows]

## Sheet: Supplementary Table S6
Supplementary Table S6. log2 fold-change of flowering genes
[truncated: 72 more rows]

[truncated: 1 more sheets: Supplementary Table S7]
